# Supplementary material for: Rapid Identification of Bacillus anthracis In Silico and On-Site Using Novel Single-Nucleotide Polymorphisms
Source: Microbiol Spectr. 2022 May 16;10(3):e02285-21. doi: 10.1128/spectrum.02285-21 (PMC9241702; doi:10.1128/spectrum.02285-21)
Supplement: SUPPLEMENTAL FILE 2 — Supplemental material. Download spectrum.02285-21-s002.xlsx, XLSX file, 0.1 MB [file spectrum.02285-21-s002.xlsx]

## Sheet: Sheet1
	Assembly ID	Name in this study
	GCA_000008445.1	BA001_Ames_Ancestor
	GCA_000007845.1	BA002_Ames
	GCA_000008165.1	BA003_Sterne
	GCA_000021445.1	BA004_CDC_684
	GCA_000022865.1	BA005_A0248
	GCA_000258885.1	BA006_H9401
	GCA_000295695.2	BA007_BF1
	GCA_000512775.2	BA008_A16R
	GCA_000512835.2	BA009_A16
	GCA_000534935.2	BA010_CZC5
	GCA_000583105.1	BA011_SVA11
	GCA_000725325.1	BA012_HYU01
	GCA_000742655.1	BA013_2000031021
	GCA_000742895.1	BA014_Vollum
	GCA_000747335.1	BA015_Cvac02
	GCA_000747375.1	BA016_Han
	GCA_000832425.1	BA017_PAK-1
	GCA_000832445.1	BA018_Vollum_1B
	GCA_000832465.1	BA019_K3
	GCA_000832505.1	BA020_Ohio_ACB
	GCA_000832565.1	BA021_SK-102
	GCA_000832585.1	BA022_Pasteur
	GCA_000832635.1	BA023_Sterne
	GCA_000832665.1	BA024_BA1015
	GCA_000832725.1	BA025_BA1035
	GCA_000832745.1	BA026_RA3
	GCA_000832785.1	BA027_V770-NP-1R
	GCA_000832965.1	BA028_2002013094
	GCA_000833065.1	BA029_Ames
	GCA_000833125.1	BA030_Canadian_bison
	GCA_000833275.1	BA031_Turkey32
	GCA_000875715.1	BA032_A1144
	GCA_001543225.1	BA033_Stendal
	GCA_001654475.1	BA034_Tangail-1
	GCA_001683065.1	BA035_Parent2
	GCA_001683095.1	BA036_Parent1
	GCA_001683135.1	BA037_PR01
	GCA_001683155.1	BA038_PR02
	GCA_001683175.1	BA039_PR05
	GCA_001683195.1	BA040_PR06
	GCA_001683215.1	BA041_PR07
	GCA_001683235.1	BA042_PR08
	GCA_001683255.1	BA043_PR09-1
	GCA_001683275.1	BA044_PR09-4
	GCA_001683295.1	BA045_PR10-4
	GCA_001936375.1	BA046_Tyrol_4675
	GCA_001990245.1	BA047_SPV842_15
	GCA_002208785.2	BA048_FDAARGOS_341
	GCA_002277915.1	BA049_14RA5914
	GCA_002356575.1	BA050_Shikan-NIID
	GCA_003227955.1	BA051_London_499
	GCA_003410255.1	BA052_MCCC_1A02161
	GCA_003410355.1	BA053_MCCC_1A01412
	GCA_006088855.1	BA054_17OD930
	GCA_006742565.1	BA055_PCr
	GCA_009806595.1	BA056_FDAARGOS_698
	GCA_009806615.1	BA057_FDAARGOS_701
	GCA_009806635.1	BA058_FDAARGOS_700
	GCA_009806655.1	BA059_FDAARGOS_706
	GCA_009806675.1	BA060_FDAARGOS_705
	GCA_009806695.1	BA061_FDAARGOS_704
	GCA_000006155.2	BA062_A2012
	GCA_000167235.1	BA063_CNEVA-9066
	GCA_000167255.1	BA064_A1055
	GCA_000167275.1	BA065_Vollum
	GCA_000167295.1	BA066_Kruger_B
	GCA_000167315.1	BA067_USA6153
	GCA_000167335.1	BA068_Australia_94
	GCA_000181675.2	BA069_Tsiankovskii-I
	GCA_000181835.1	BA070_A0488
	GCA_000181915.1	BA071_A0193
	GCA_000181935.1	BA072_A0442
	GCA_000181995.1	BA073_A0465
	GCA_000182055.1	BA074_A0174
	GCA_000219895.1	BA075_A0389
	GCA_000278385.1	BA076_Heroin_Ba4599
	GCA_000292565.1	BA077_UR-1
	GCA_000310045.1	BA078_CarbosapA
	GCA_000319695.1	BA079_3154
	GCA_000319715.1	BA080_3166
	GCA_000359425.1	BA081_Sen2Col2
	GCA_000359445.1	BA082_Sen3
	GCA_000359465.1	BA083_Gmb1
	GCA_000521345.1	BA084_V770-NP1-R
	GCA_000558965.1	BA085_8903-G
	GCA_000558985.1	BA086_9080-G
	GCA_000559005.1	BA087_52-G
	GCA_000585275.1	BA088_95014
	GCA_000697515.2	BA089_ANSES_08-8_20
	GCA_000697535.2	BA090_ANSES_99-100
	GCA_000697555.2	BA091_ANSES_00-82
	GCA_000732465.1	BA092_CarbosapB
	GCA_000740925.2	BA093_STI-1
	GCA_000742315.1	BA094_Smith1013
	GCA_000742695.1	BA095_deltaSterne
	GCA_000742875.1	BA096_BFV
	GCA_000743805.1	BA097_Zimbabwe89
	GCA_000743825.1	BA098_A.Br.003
	GCA_000782875.1	BA099_2000031006
	GCA_000782885.1	BA100_2000031023
	GCA_000782895.1	BA101_2000031027
	GCA_000782905.1	BA102_2000032892
	GCA_000782955.1	BA103_2000031031
	GCA_000782975.1	BA104_2000031039
	GCA_000782995.1	BA105_2000031052
	GCA_000783015.1	BA106_2000031075
	GCA_000783035.1	BA107_2000031709
	GCA_000783055.1	BA108_2000031765
	GCA_000783075.1	BA109_2000032819
	GCA_000783095.1	BA110_2000032879
	GCA_000783115.1	BA111_2000032951
	GCA_000783135.1	BA112_2000032967
	GCA_000783155.1	BA113_2000032968
	GCA_000783165.1	BA114_2000032975
	GCA_000783195.1	BA115_2000032979
	GCA_000783215.1	BA116_2000032989
	GCA_000783235.1	BA117_2002013094
	GCA_000793525.1	BA118_2000031008
	GCA_000793545.1	BA119_2000032832
	GCA_000793565.1	BA120_2000031038
	GCA_000831505.1	BA121_Pollino
	GCA_000986915.1	BA122_A1039
	GCA_000986935.1	BA123_A1075
	GCA_001015005.1	BA124_44-NIAH
	GCA_001015025.1	BA125_52-40-NIAH
	GCA_001029875.1	BA126_RIT375
	GCA_001272985.1	BA127_K1285
	GCA_001273005.1	BA128_K2129
	GCA_001273025.1	BA129_K2883
	GCA_001273045.1	BA130_K0021
	GCA_001273065.1	BA131_K4834
	GCA_001273085.1	BA132_K3974
	GCA_001273105.1	BA133_K1129
	GCA_001273125.1	BA134_K8215
	GCA_001273145.1	BA135_PAK-1
	GCA_001276995.1	BA136_A0389
	GCA_001277085.1	BA137_A0021
	GCA_001277955.1	BA138_Larissa
	GCA_001278435.1	BA139_3631_1C
	GCA_001278445.1	BA140_20SD
	GCA_001677295.1	BA141_K2
	GCA_001677305.1	BA142_K1
	GCA_001758315.1	BA143_PFAB2
	GCA_001835485.1	BA144_55-VNIIVViM
	GCA_001883885.1	BA145_N1ZF-2
	GCA_001883895.1	BA146_L19
	GCA_002005265.1	BA147_Sterne_34F2
	GCA_002007035.1	BA148_Brazilian_Vaccinal
	GCA_002019425.1	BA149_Ba-8884_94-Geo
	GCA_002024565.1	BA150_F34
	GCA_002025265.1	BA151_Ba-8785_92-Geo
	GCA_002025275.1	BA152_Ba-8784_92-Geo
	GCA_002025335.1	BA153_Ba-7673_89-Geo
	GCA_002025345.1	BA154_Ba-9065_08-Geo
	GCA_002025375.1	BA155_Ba-1897_12-Geo
	GCA_002025395.1	BA156_Ba-8782_92-Geo
	GCA_002025415.1	BA157_Ba-9108_08-Geo
	GCA_002025435.1	BA158_Ba-1802_12-Geo
	GCA_002025455.1	BA159_Ba-8776_92-Geo
	GCA_002233635.1	BA160_DS201579
	GCA_002525685.1	BA161_BA663
	GCA_002525695.1	BA162_BA781
	GCA_002525705.1	BA163_BA500
	GCA_002525715.1	BA164_34F2_Sterne
	GCA_002525765.1	BA165_BAP417
	GCA_002525775.1	BA166_BAP482
	GCA_002525785.1	BA167_BA721
	GCA_002550475.1	BA168_AFS095574
	GCA_002566425.1	BA169_AFS081271
	GCA_002570225.1	BA170_AFS072084
	GCA_002574215.1	BA171_AFS057383
	GCA_002583575.1	BA172_AFS029941
	GCA_002896575.1	BA173_Kafkas-100
	GCA_002896585.1	BA174_Kafkas-149
	GCA_002896595.1	BA175_Kafkas-78
	GCA_002896635.1	BA176_Kafkas-86
	GCA_002896655.1	BA177_Kafkas-215
	GCA_002896665.1	BA178_Kafkas-68
	GCA_002896695.1	BA179_Kafkas-60
	GCA_002980615.2	BA180_STI1
	GCA_003045745.1	BA181_COVASU
	GCA_003063925.1	BA182_BA2968
	GCA_003063945.1	BA183_HKI4363_88
	GCA_003063965.1	BA184_A142
	GCA_003063985.1	BA185_A155
	GCA_003064005.1	BA186_SA047
	GCA_003064015.1	BA187_A16_LA896
	GCA_003064045.1	BA188_A24_TN_Bovine_Sokol
	GCA_003064085.1	BA189_A46
	GCA_003335125.1	BA190_Sterne_09RA8929
	GCA_003345105.1	BA191_UT308
	GCA_003367985.1	BA192_Strain32
	GCA_003368005.1	BA193_SK57
	GCA_003860145.1	BA194_29587
	GCA_008087155.1	BA195_KC2011
	GCA_009669005.1	BA196_3618_2D
	GCA_009669025.1	BA197_JB25
	GCA_009669045.1	BA198_3631_8D
	GCA_009669055.1	BA199_JB10
	GCA_009669065.1	BA200_2110
	GCA_009669105.1	BA201_3631_3D
	GCA_009669125.1	BA202_3517_1C
	GCA_009669135.1	BA203_3631_4C
	GCA_009669145.1	BA204_3517_2C
	GCA_009669165.1	BA205_3275_2D
	GCA_009669205.1	BA206_3132_1B
	GCA_009669225.1	BA207_2991_1B
	GCA_009669235.1	BA208_2949_1D
	GCA_009669265.1	BA209_3122_2B
	GCA_009669275.1	BA210_3008_1B
	GCA_009831485.1	BA211_ATCC240
	GCA_009831545.1	BA212_ATCC6603
	GCA_009831565.1	BA213_ATCC11966
	GCA_009831645.1	BA214_ATCC937
	GCA_009831675.1	BA215_ATCC4728
	GCA_009872635.1	BA216_delta_ANR_S3-3
	GCA_009872675.1	BA217_delta_ANR_S2-1
	GCA_009872685.1	BA218_delta_ANR_S3-4
	GCA_009872715.1	BA219_delta_ANR_S3-1
	GCA_009872725.1	BA220_delta_ANR_S3-16
	GCA_009872735.1	BA221_delta_ANR_S3-5
	GCA_009872775.1	BA222_delta_ANR_S3-11
	GCA_009872795.1	BA223_delta_ANR_S1-2
	GCA_009872805.1	BA224_delta_ANR
	GCA_009872815.1	BA225_delta_ANR_S3-6
	GCA_009872855.1	BA226_delta_ANR_S1-1
	GCA_009872875.1	BA227_delta_ANR_S2-3
	GCA_009872895.1	BA228_delta_ANR_S3-7
	GCA_009872905.1	BA229_delta_ANR_S3-8
	GCA_009872925.1	BA230_delta_ANR_S2-2
	GCA_009872955.1	BA231_delta_ANR_S3-17
	GCA_009872975.1	BA232_delta_ANR_S3-12
	GCA_009872985.1	BA233_delta_ANR_S3-18
	GCA_009872995.1	BA234_delta_ANR_S3-14
	GCA_009873035.1	BA235_delta_ANR_S3-15
	GCA_012273315.1	BA236_FDAARGOS_694
	GCA_012273335.1	BA237_FDAARGOS_696
	GCA_012273355.1	BA238_FDAARGOS_697
	GCA_012273375.1	BA239_FDAARGOS_699
	GCA_013349165.1	BA240_FDAARGOS_703
	GCA_013349185.1	BA241_FDAARGOS_702
	GCA_013349245.1	BA242_FDAARGOS_695
	GCA_900011745.1	BA243_ANSES_94
	GCA_900012555.1	BA244_ANSES_86
	GCA_900013465.1	BA245_ANSES_101
	GCA_900013475.1	BA246_ANSES_89
	GCA_900013485.1	BA247_ANSES_92
	GCA_900014335.1	BA248_ANSES_118
	GCA_900014345.1	BA249_ANSES_122
	GCA_900014355.1	BA250_ANSES_32
	GCA_900014365.1	BA251_ANSES_88
	GCA_900014375.1	BA252_ANSES_90
	GCA_000007825.1	BC0001_ATCC14579
	GCA_000008005.1	BC0002_ATCC10987
	GCA_000011625.1	BC0003_E33L
	GCA_000013065.1	BC0004_Q1
	GCA_000021205.1	BC0005_B4264
	GCA_000021225.1	BC0006_AH187
	GCA_000021305.1	BC0007_G9842
	GCA_000021785.1	BC0008_AH820
	GCA_000022505.1	BC0009_03BB102
	GCA_000143605.1	BC0010_CI
	GCA_000239195.1	BC0011_F837_76
	GCA_000283675.1	BC0012_NC7401
	GCA_000292415.1	BC0013_FRI-35
	GCA_000635895.2	BC0014_A1
	GCA_000724585.1	BC0015_FT9
	GCA_000789315.1	BC0016_03BB87
	GCA_000832385.1	BC0017_D17
	GCA_000832405.1	BC0018_03BB102
	GCA_000832525.1	BC0019_FM1
	GCA_000832765.1	BC0020_3a
	GCA_000832805.1	BC0021_G9241
	GCA_000832845.1	BC0022_ATCC4342
	GCA_000832865.1	BC0023_03BB108
	GCA_000833045.1	BC0024_E33L
	GCA_000835185.1	BC0025_S2-8
	GCA_000978375.1	BC0026_FORC_005
	GCA_001277915.1	BC0027_NJ-W
	GCA_001518875.1	BC0028_FORC_013
	GCA_001635915.1	BC0029_CMCC_P0021
	GCA_001635955.1	BC0030_CMCC_P0011
	GCA_001635995.1	BC0031_HN001
	GCA_001721145.1	BC0032_FORC_024
	GCA_001880305.1	BC0033_AR156
	GCA_001941885.1	BC0034_ISSFR-9F
	GCA_001941905.1	BC0035_ISSFR-3F
	GCA_001941925.1	BC0036_JEM-2
	GCA_002000005.1	BC0037_FORC021
	GCA_002214705.1	BC0038_D12_2
	GCA_002214725.1	BC0039_M3
	GCA_002214765.1	BC0040_FORC_048
	GCA_002215175.1	BC0041_K8
	GCA_002216125.1	BC0042_M13
	GCA_002220285.1	BC0043_FORC_047
	GCA_002224345.1	BC0044_C1L
	GCA_002290105.1	BC0045_CC-1
	GCA_002813875.1	BC0046_MLY1
	GCA_003013315.1	BC0047_TG1-6
	GCA_003020845.1	BC0048_FORC60
	GCA_003568565.1	BC0049_HBL-AI
	GCA_004006495.1	BC0050_ZB201708
	GCA_004771155.1	BC0051_1000305
	GCA_004801195.1	BC0052_MH19
	GCA_005707595.1	BC0053_FORC_086
	GCA_006094295.1	BC0054_ATCC14579
	GCA_006384875.1	BC0055_FORC087
	GCA_008041975.1	BC0056_G1-1
	GCA_009497015.2	BC0057_SB1
	GCA_009738575.1	BC0058_JHU
	GCA_009739925.1	BC0059_DLOU-Changhai
	GCA_009739965.1	BC0060_DLOU-Tangshan
	GCA_009739985.1	BC0061_DLOU-Weihai
	GCA_013112375.1	BC0062_WPySW2
	GCA_013177495.1	BC0063_CTMA_1571
	GCA_013267235.1	BC0064_FDAARGOS_802
	GCA_013267255.1	BC0065_FDAARGOS_799
	GCA_013267275.1	BC0066_FDAARGOS_798
	GCA_013267455.1	BC0067_FDAARGOS_781
	GCA_013267475.1	BC0068_FDAARGOS_780
	GCA_013267775.1	BC0069_FDAARGOS_797
	GCA_013394245.1	BC0070_H2
	GCA_000003645.1	BC0071_m1293
	GCA_000003955.1	BC0072_AH1273
	GCA_000160895.1	BC0073_ATCC_10876
	GCA_000160915.1	BC0074_BGSC_6E1
	GCA_000160935.1	BC0075_172560W
	GCA_000160995.1	BC0076_R309803
	GCA_000161015.1	BC0077_ATCC_4342
	GCA_000161035.1	BC0078_m1550
	GCA_000161055.1	BC0079_BDRD-ST24
	GCA_000161075.1	BC0080_BDRD-ST26
	GCA_000161095.1	BC0081_BDRD-ST196
	GCA_000161115.1	BC0082_BDRD-Cer4
	GCA_000161135.1	BC0083_95_8201
	GCA_000161155.1	BC0084_Rock1-3
	GCA_000161175.1	BC0085_Rock1-15
	GCA_000161195.1	BC0086_Rock3-28
	GCA_000161215.1	BC0087_Rock3-29
	GCA_000161235.1	BC0088_Rock3-42
	GCA_000161255.1	BC0089_Rock3-44
	GCA_000161275.1	BC0090_Rock4-2
	GCA_000161295.1	BC0091_Rock4-18
	GCA_000161315.1	BC0092_F65185
	GCA_000161355.1	BC0093_AH676
	GCA_000161375.1	BC0094_AH1271
	GCA_000161395.1	BC0095_AH1272
	GCA_000167215.1	BC0096_G9241
	GCA_000171035.2	BC0097_H3081.97
	GCA_000177295.1	BC0098_SJ1
	GCA_000181595.1	BC0099_W
	GCA_000181615.1	BC0100_AH1134
	GCA_000181635.1	BC0101_NVH0597-99
	GCA_000181655.1	BC0102_03BB108
	GCA_000256545.1	BC0103_LCT-BC244
	GCA_000290655.1	BC0104_VDM062
	GCA_000290675.1	BC0105_VDM034
	GCA_000290715.1	BC0106_VD200
	GCA_000290735.1	BC0107_VD169
	GCA_000290755.1	BC0108_VD166
	GCA_000290775.1	BC0109_VD156
	GCA_000290795.1	BC0110_VD154
	GCA_000290815.1	BC0111_VD148
	GCA_000290835.1	BC0112_VD115
	GCA_000290855.1	BC0113_VD107
	GCA_000290875.1	BC0114_VD102
	GCA_000290915.1	BC0115_VD048
	GCA_000290935.2	BC0116_IS075
	GCA_000290955.1	BC0117_VD022
	GCA_000290975.2	BC0118_VD142
	GCA_000290995.1	BC0119_AND1407
	GCA_000291035.1	BC0120_BAG1X1-2
	GCA_000291055.1	BC0121_BAG1X1-3
	GCA_000291075.1	BC0122_HuA4-10
	GCA_000291115.1	BC0123_HuB5-5
	GCA_000291135.1	BC0124_ISP3191
	GCA_000291155.1	BC0125_MC67
	GCA_000291175.1	BC0126_HuA2-4
	GCA_000291195.1	BC0127_MSX-A1
	GCA_000291215.1	BC0128_VD045
	GCA_000291235.1	BC0129_MSX-A12
	GCA_000291255.1	BC0130_VD014
	GCA_000291275.1	BC0131_MSX-D12
	GCA_000291295.1	BC0132_BAG5X1-1
	GCA_000291355.1	BC0133_BAG6X1-2
	GCA_000291395.1	BC0134_BAG5O-1
	GCA_000291415.1	BC0135_BAG4X12-1
	GCA_000291435.1	BC0136_BAG4O-1
	GCA_000291455.1	BC0137_BAG3X2-2
	GCA_000291475.1	BC0138_BAG3X2-1
	GCA_000291515.1	BC0139_BAG2X1-3
	GCA_000291535.1	BC0140_BAG3O-2
	GCA_000291665.1	BC0141_BAG2X1-1
	GCA_000293505.1	BC0142_BAG4X2-1
	GCA_000293525.1	BC0143_BAG6O-1
	GCA_000293545.1	BC0144_BAG6O-2
	GCA_000293685.1	BC0145_HD73
	GCA_000293705.1	BC0146_HuA2-1
	GCA_000293725.1	BC0147_HuB1-1
	GCA_000293745.1	BC0148_HuB2-9
	GCA_000338315.1	BC0149_F
	GCA_000398785.1	BC0150_TIAC219
	GCA_000398945.1	BC0151_Schrouff
	GCA_000398965.1	BC0152_HuA3-9
	GCA_000398985.1	BC0153_HuA2-9
	GCA_000399005.1	BC0154_BAG1X1-1
	GCA_000399025.1	BC0155_VD133
	GCA_000399065.1	BC0156_BAG1X2-1
	GCA_000399085.1	BC0157_BAG1X2-2
	GCA_000399105.1	BC0158_BAG1X2-3
	GCA_000399125.1	BC0159_VD196
	GCA_000399145.1	BC0160_VD021
	GCA_000399165.1	BC0161_BAG1O-1
	GCA_000399185.1	BC0162_K-5975c
	GCA_000399205.1	BC0163_IS845_00
	GCA_000399225.1	BC0164_IS195
	GCA_000399245.1	BC0165_MC118
	GCA_000399265.1	BC0166_BAG2O-1
	GCA_000399285.1	BC0167_BAG2O-3
	GCA_000399305.1	BC0168_HuB4-4
	GCA_000399325.1	BC0169_BAG5X12-1
	GCA_000399345.1	BC0170_BMG1.7
	GCA_000399365.1	BC0171_HuB13-1
	GCA_000399385.1	BC0172_VD131
	GCA_000399405.1	BC0173_HuA2-3
	GCA_000399425.1	BC0174_VD146
	GCA_000399445.1	BC0175_VD214
	GCA_000399465.1	BC0176_VDM053
	GCA_000399485.1	BC0177_VD136
	GCA_000399505.1	BC0178_ISP2954
	GCA_000399525.1	BC0179_VD118
	GCA_000399545.1	BC0180_VD140
	GCA_000399565.1	BC0181_VD184
	GCA_000399585.1	BC0182_VDM006
	GCA_000399605.1	BC0183_VDM021
	GCA_000399625.1	BC0184_B5-2
	GCA_000399645.1	BC0185_BAG3O-1
	GCA_000412315.1	BC0186_BAG2O-2
	GCA_000412975.1	BC0187_BAG1O-3
	GCA_000440035.1	BC0188_LCT-BC25
	GCA_000440055.1	BC0189_LCT-BC235
	GCA_000518025.1	BC0190_FSL_R5-860
	GCA_000520915.1	BC0191_B7-s
	GCA_000688755.1	BC0192_BcFL2013
	GCA_000743195.1	BC0193_F1-15
	GCA_000743815.1	BC0194_ATCC_10876
	GCA_000743865.1	BC0195_13061
	GCA_000746865.1	BC0196_ATCC_4342
	GCA_000773635.1	BC0197_tsu1
	GCA_000935235.1	BC0198_MIT0214
	GCA_000948345.1	BC0199_Lr_4_2
	GCA_000987785.1	BC0200_KS100Bc
	GCA_001008565.1	BC0201_B4077
	GCA_001008575.1	BC0202_B4078
	GCA_001008585.1	BC0203_B4086
	GCA_001008595.1	BC0204_B4080
	GCA_001008645.1	BC0205_B4087
	GCA_001008665.1	BC0206_B4158
	GCA_001008695.1	BC0207_B4153
	GCA_001043655.1	BC0208_LK9
	GCA_001044475.1	BC0209_7_27_S
	GCA_001044485.1	BC0210_#17
	GCA_001044555.1	BC0211_F3162-04
	GCA_001044565.1	BC0212_F528-94
	GCA_001044585.1	BC0213_HWW_274-2
	GCA_001044635.1	BC0214_F4429-71
	GCA_001044645.1	BC0215_F3175-03
	GCA_001044655.1	BC0216_INRA_A3
	GCA_001044665.1	BC0217_F4430-73
	GCA_001044715.1	BC0218_INRA_C3
	GCA_001044735.1	BC0219_RIVM_BC_90
	GCA_001044795.1	BC0220_MHI_86
	GCA_001044815.1	BC0221_MHI_226
	GCA_001044825.1	BC0222_NVH_0075-95
	GCA_001044855.1	BC0223_RIVM_BC_934
	GCA_001044875.1	BC0224_RIVM_BC_964
	GCA_001044895.1	BC0225_WSBC_10035
	GCA_001044905.1	BC0226_SDA_KA_96
	GCA_001044955.1	BC0227_6_27_S
	GCA_001058585.1	BC0228_820_BCER
	GCA_001059175.1	BC0229_823_BTHU
	GCA_001059825.1	BC0230_896_BCER
	GCA_001059875.1	BC0231_910_BCER
	GCA_001077095.1	BC0232_822_BCER
	GCA_001286825.1	BC0233_JRS4
	GCA_001286905.1	BC0234_JRS1
	GCA_001541995.1	BC0235_PE8-121b
	GCA_001543815.1	BC0236_PE5-132
	GCA_001566355.1	BC0237_DSM_2302
	GCA_001566365.1	BC0238_MB.1
	GCA_001566375.1	BC0239_MB.15
	GCA_001566385.1	BC0240_MB.18
	GCA_001566435.1	BC0241_MB.16
	GCA_001566445.1	BC0242_MB.17
	GCA_001566455.1	BC0243_MB.21
	GCA_001566465.1	BC0244_MB.8
	GCA_001566515.1	BC0245_MB.8-1
	GCA_001566525.1	BC0246_MB.20
	GCA_001566535.1	BC0247_MB.22
	GCA_001566705.1	BC0248_DSM_626
	GCA_001579695.1	BC0249_905
	GCA_001583685.1	BC0250_FSL_K6-0043
	GCA_001583705.1	BC0251_FSL_W8-0003
	GCA_001583745.1	BC0252_FSL_W8-0268
	GCA_001583755.1	BC0253_FSL_H8-0488
	GCA_001583765.1	BC0254_FSL_W8-0523
	GCA_001583805.1	BC0255_FSL_W8-0275
	GCA_001583845.1	BC0256_FSL_W8-0767
	GCA_001583855.1	BC0257_FSL_W8-0932
	GCA_001583865.1	BC0258_FSL_W8-0824
	GCA_001583875.1	BC0259_FSL_W8-0640
	GCA_001583925.1	BC0260_FSL_K6-0067
	GCA_001583935.1	BC0261_FSL_K6-0073
	GCA_001583955.1	BC0262_FSL_K6-0267
	GCA_001583975.1	BC0263_FSL_M8-0117
	GCA_001584005.1	BC0264_FSL_W8-0050
	GCA_001584025.1	BC0265_FSL_H8-0482
	GCA_001584065.1	BC0266_FSL_H7-0926
	GCA_001584085.1	BC0267_FSL_K6-0040
	GCA_001584095.1	BC0268_FSL_W8-0520
	GCA_001584105.1	BC0269_FSL_W8-0483
	GCA_001604665.1	BC0270_B4079
	GCA_001619285.1	BC0271_B4081
	GCA_001619335.1	BC0272_B4083
	GCA_001619355.1	BC0273_B4088
	GCA_001619385.1	BC0274_B4116
	GCA_001619395.1	BC0275_B4120
	GCA_001619405.1	BC0276_B4155
	GCA_001619425.1	BC0277_B4082
	GCA_001619445.1	BC0278_B4084
	GCA_001619465.1	BC0279_B4085
	GCA_001619525.1	BC0280_B4118
	GCA_001677965.1	BC0281_MROC2
	GCA_001678165.1	BC0282_UW85
	GCA_001683695.1	BC0283_B06.009
	GCA_001683705.1	BC0284_AH725
	GCA_001699805.1	BC0285_LCR12
	GCA_001719025.1	BC0286_MOD1_Bc140
	GCA_001729295.1	BC0287_A9
	GCA_001729445.1	BC0288_A50
	GCA_001883865.1	BC0289_N31
	GCA_001883965.1	BC0290_A8S3
	GCA_001883975.1	BC0291_Co15
	GCA_001895235.1	BC0292_16SBCL1279
	GCA_001901235.1	BC0293_NZAS01
	GCA_001901245.1	BC0294_NZAS02
	GCA_001901305.1	BC0295_NZAS03
	GCA_001901815.1	BC0296_MOD1_Bc67
	GCA_001901885.1	BC0297_MOD1_Bc113
	GCA_001901895.1	BC0298_MOD1_Bc111
	GCA_001901905.1	BC0299_MOD1_Bc112
	GCA_001901925.1	BC0300_MOD1_Bc12
	GCA_001909175.1	BC0301_BC04
	GCA_001913295.1	BC0302_MOD1_Bc119
	GCA_001913305.1	BC0303_MOD1_Bc89
	GCA_001913315.1	BC0304_MOD1_Bc80
	GCA_001913325.1	BC0305_MOD1_Bc69
	GCA_001913375.1	BC0306_MOD1_Bc50
	GCA_001913385.1	BC0307_MOD1_Bc66
	GCA_001913395.1	BC0308_MOD1_Bc72
	GCA_001913405.1	BC0309_MOD1_Bc23
	GCA_001913455.1	BC0310_MOD1_Bc21
	GCA_001913465.1	BC0311_MOD1_Bc138
	GCA_001913475.1	BC0312_MOD1_Bc68
	GCA_001913485.1	BC0313_MOD1_Bc55
	GCA_001913535.1	BC0314_MOD1_Bc133
	GCA_001913545.1	BC0315_MOD1_Bc135
	GCA_001913555.1	BC0316_MOD1_Bc137
	GCA_001913575.1	BC0317_MOD1_Bc139
	GCA_001913615.1	BC0318_MOD1_Bc18
	GCA_001913625.1	BC0319_MOD1_Bc77
	GCA_001913635.1	BC0320_MOD1_Bc85
	GCA_001913645.1	BC0321_MOD1_Bc136
	GCA_001936485.1	BC0322_ISSFR-23F
	GCA_001940365.1	BC0323_MOD1_Bc174
	GCA_001982805.1	BC0324_MOD1_Bc107
	GCA_001982815.1	BC0325_MOD1_Bc110
	GCA_001982845.1	BC0326_MOD1_Bc98
	GCA_001982855.1	BC0327_MOD1_Bc149
	GCA_001982885.1	BC0328_MOD1_Bc97
	GCA_001982895.1	BC0329_MOD1_Bc99
	GCA_001982925.1	BC0330_MOD1_Bc105
	GCA_001982935.1	BC0331_MOD1_Bc106
	GCA_002003645.1	BC0332_MOD1_Bc81
	GCA_002007005.1	BC0333_LA2007
	GCA_002014485.1	BC0334_FSL_J3-0123
	GCA_002014575.1	BC0335_FSL_M7-1219
	GCA_002014585.1	BC0336_FSL_H8-0485
	GCA_002014665.1	BC0337_FSL_M8-0473
	GCA_002014705.1	BC0338_FSL_K6-1030
	GCA_002014895.1	BC0339_FSL_R5-0811
	GCA_002021335.1	BC0340_MOD1_Bc75
	GCA_002021355.1	BC0341_MOD1_Bc90
	GCA_002021365.1	BC0342_MOD1_Bc20
	GCA_002021375.1	BC0343_MOD1_Bc88
	GCA_002021385.1	BC0344_MOD1_Bc122
	GCA_002021435.1	BC0345_MOD1_Bc83
	GCA_002021445.1	BC0346_MOD1_Bc71
	GCA_002021455.1	BC0347_MOD1_Bc73
	GCA_002021465.1	BC0348_MOD1_Bc92
	GCA_002021515.1	BC0349_MOD1_Bc86
	GCA_002021535.1	BC0350_MOD1_Bc93
	GCA_002021545.1	BC0351_MOD1_Bc30
	GCA_002021695.1	BC0352_WH2015
	GCA_002024535.1	BC0353_E41
	GCA_002078195.1	BC0354_MOD1_Bc143
	GCA_002117465.1	BC0355_BC-AK
	GCA_002117835.1	BC0356_25
	GCA_002117855.1	BC0357_29
	GCA_002196815.1	BC0358_CZ-2
	GCA_002199125.1	BC0359_MOD1_Bc57
	GCA_002199155.1	BC0360_MOD1_Bc179
	GCA_002199165.1	BC0361_MOD1_Bc185
	GCA_002199185.1	BC0362_MOD1_Bc187
	GCA_002199205.1	BC0363_MOD1_Bc188
	GCA_002199225.1	BC0364_MOD1_Bc191
	GCA_002199265.1	BC0365_MOD1_Bc199
	GCA_002199275.1	BC0366_MOD1_Bc192
	GCA_002199285.1	BC0367_MOD1_Bc201
	GCA_002199315.1	BC0368_MOD1_Bc210
	GCA_002199335.1	BC0369_MOD1_Bc207
	GCA_002199345.1	BC0370_MOD1_Bc59
	GCA_002199365.1	BC0371_MOD1_Bc61
	GCA_002199405.1	BC0372_MOD1_Bc62
	GCA_002199425.1	BC0373_MOD1_Bc63
	GCA_002199445.1	BC0374_MOD1_Bc65
	GCA_002199465.1	BC0375_MOD1_Bc177
	GCA_002199475.1	BC0376_MOD1_Bc182
	GCA_002199485.1	BC0377_MOD1_Bc180
	GCA_002199505.1	BC0378_MOD1_Bc195
	GCA_002199525.1	BC0379_MOD1_Bc200
	GCA_002199555.1	BC0380_MOD1_Bc204
	GCA_002199565.1	BC0381_MOD1_Bc208
	GCA_002199615.1	BC0382_MOD1_Bc212
	GCA_002199625.1	BC0383_MOD1_Bc213
	GCA_002199635.1	BC0384_MOD1_Bc214
	GCA_002199645.1	BC0385_MOD1_Bc216
	GCA_002199675.1	BC0386_MOD1_Bc215
	GCA_002199695.1	BC0387_MOD1_Bc56
	GCA_002199705.1	BC0388_MOD1_Bc58
	GCA_002199745.1	BC0389_MOD1_Bc64
	GCA_002199755.1	BC0390_MOD1_Bc60
	GCA_002199765.1	BC0391_MOD1_Bc178
	GCA_002199805.1	BC0392_MOD1_Bc181
	GCA_002199815.1	BC0393_MOD1_Bc183
	GCA_002199825.1	BC0394_MOD1_Bc184
	GCA_002199845.1	BC0395_MOD1_Bc186
	GCA_002199875.1	BC0396_MOD1_Bc189
	GCA_002199895.1	BC0397_MOD1_Bc190
	GCA_002199905.1	BC0398_MOD1_Bc193
	GCA_002199945.1	BC0399_MOD1_Bc198
	GCA_002199955.1	BC0400_MOD1_Bc202
	GCA_002199975.1	BC0401_MOD1_Bc206
	GCA_002200015.1	BC0402_MOD1_Bc203
	GCA_002200055.1	BC0403_MOD1_Bc235
	GCA_002200075.1	BC0404_MOD1_Bc234
	GCA_002200085.1	BC0405_MOD1_Bc230
	GCA_002200125.1	BC0406_MOD1_Bc225
	GCA_002200145.1	BC0407_MOD1_Bc233
	GCA_002200175.1	BC0408_MOD1_Bc231
	GCA_002200185.1	BC0409_MOD1_Bc229
	GCA_002201555.1	BC0410_MOD1_Bc218
	GCA_002201605.1	BC0411_MOD1_Bc194
	GCA_002201645.1	BC0412_MOD1_Bc197
	GCA_002201665.1	BC0413_MOD1_Bc219
	GCA_002201685.1	BC0414_MOD1_Bc196
	GCA_002201705.1	BC0415_MOD1_Bc217
	GCA_002343945.1	BC0416_HZBCE-10
	GCA_002379925.1	BC0417_UBA4171
	GCA_002421225.1	BC0418_UBA5641
	GCA_002427705.1	BC0419_UBA5991
	GCA_002504205.1	BC0420_BHU1
	GCA_002530555.1	BC0421_HZBCE-08
	GCA_002530565.1	BC0422_HZBCE-09
	GCA_002530575.1	BC0423_HZBCE-07
	GCA_002530625.1	BC0424_HZBCE-02
	GCA_002530635.1	BC0425_HZBCE-01
	GCA_002530775.1	BC0426_MOD1_Bc224
	GCA_002530785.1	BC0427_MOD1_Bc220
	GCA_002530795.1	BC0428_MOD1_Bc222
	GCA_002550115.1	BC0429_AFS099306
	GCA_002550135.1	BC0430_AFS098983
	GCA_002550155.1	BC0431_AFS098742
	GCA_002550265.1	BC0432_AFS098022
	GCA_002550315.1	BC0433_AFS097377
	GCA_002550365.1	BC0434_AFS097327
	GCA_002550375.1	BC0435_AFS096926
	GCA_002550435.1	BC0436_AFS095928
	GCA_002550515.1	BC0437_AFS095548
	GCA_002550555.1	BC0438_AFS095018
	GCA_002550595.1	BC0439_AFS094413
	GCA_002550675.1	BC0440_AFS093610
	GCA_002550705.1	BC0441_AFS093397
	GCA_002550775.1	BC0442_AFS092659
	GCA_002550815.1	BC0443_AFS091954
	GCA_002550835.1	BC0444_AFS092789
	GCA_002550855.1	BC0445_AFS092566
	GCA_002550895.1	BC0446_AFS091573
	GCA_002551625.1	BC0447_AFS088784
	GCA_002551635.1	BC0448_AFS088704
	GCA_002551665.1	BC0449_AFS099758
	GCA_002551775.1	BC0450_AFS099102
	GCA_002551855.1	BC0451_AFS098170
	GCA_002551935.1	BC0452_AFS097384
	GCA_002551975.1	BC0453_AFS097219
	GCA_002552015.1	BC0454_AFS097130
	GCA_002552045.1	BC0455_AFS096845
	GCA_002552115.1	BC0456_AFS096642
	GCA_002552195.1	BC0457_AFS096268
	GCA_002552275.1	BC0458_AFS095703
	GCA_002552295.1	BC0459_AFS095575
	GCA_002552315.1	BC0460_AFS095498
	GCA_002552335.1	BC0461_AFS095084
	GCA_002552455.1	BC0462_AFS094460
	GCA_002552465.1	BC0463_AFS093925
	GCA_002552485.1	BC0464_AFS093833
	GCA_002552505.1	BC0465_AFS093186
	GCA_002552635.1	BC0466_AFS091626
	GCA_002552725.1	BC0467_AFS090123
	GCA_002552745.1	BC0468_AFS089785
	GCA_002552805.1	BC0469_AFS089031
	GCA_002552875.1	BC0470_AFS099737
	GCA_002552895.1	BC0471_AFS099621
	GCA_002552995.1	BC0472_AFS097474
	GCA_002553095.1	BC0473_AFS096226
	GCA_002553185.1	BC0474_AFS093598
	GCA_002553235.1	BC0475_AFS093282
	GCA_002553255.1	BC0476_AFS093276
	GCA_002553345.1	BC0477_AFS090431
	GCA_002553395.1	BC0478_AFS089527
	GCA_002555205.1	BC0479_AFS012491
	GCA_002556855.1	BC0480_AFS027647
	GCA_002557925.1	BC0481_AFS013997
	GCA_002557945.1	BC0482_AFS013362
	GCA_002557995.1	BC0483_AFS012400
	GCA_002558085.1	BC0484_AFS011950
	GCA_002558125.1	BC0485_AFS013880
	GCA_002558165.1	BC0486_AFS013685
	GCA_002558205.1	BC0487_AFS012518
	GCA_002558245.1	BC0488_AFS011918
	GCA_002558275.1	BC0489_AFS007396
	GCA_002558285.1	BC0490_AFS007234
	GCA_002558315.1	BC0491_AFS007170
	GCA_002558365.1	BC0492_AFS007158
	GCA_002558375.1	BC0493_AFS006766
	GCA_002558435.1	BC0494_AFS006512
	GCA_002558445.1	BC0495_AFS006065
	GCA_002558465.1	BC0496_AFS006012
	GCA_002558475.1	BC0497_AFS005901
	GCA_002558515.1	BC0498_AFS005614
	GCA_002558615.1	BC0499_AFS004498
	GCA_002558645.1	BC0500_AFS004414
	GCA_002558665.1	BC0501_AFS003807
	GCA_002558705.1	BC0502_AFS003410
	GCA_002558735.1	BC0503_AFS003289
	GCA_002558745.1	BC0504_AFS003338
	GCA_002558765.1	BC0505_AFS003117
	GCA_002558845.1	BC0506_AFS002848
	GCA_002558875.1	BC0507_AFS002757
	GCA_002558885.1	BC0508_AFS002548
	GCA_002558955.1	BC0509_AFS002368
	GCA_002558975.1	BC0510_AFS002224
	GCA_002558985.1	BC0511_AFS002094
	GCA_002559035.1	BC0512_AFS001073
	GCA_002559045.1	BC0513_AFS000393
	GCA_002559055.1	BC0514_AFS001977
	GCA_002559065.1	BC0515_AFS001538
	GCA_002559115.1	BC0516_AFS006340
	GCA_002559125.1	BC0517_AFS005998
	GCA_002559135.1	BC0518_AFS006334
	GCA_002559195.1	BC0519_AFS005977
	GCA_002559205.1	BC0520_AFS004748
	GCA_002559215.1	BC0521_AFS005615
	GCA_002559225.1	BC0522_AFS004701
	GCA_002559275.1	BC0523_AFS002530
	GCA_002559355.1	BC0524_AFS002102
	GCA_002559365.1	BC0525_AFS001900
	GCA_002559425.1	BC0526_AFS001542
	GCA_002559435.1	BC0527_AFS000937
	GCA_002559495.1	BC0528_AFS000724
	GCA_002559505.1	BC0529_AFS000524
	GCA_002559545.1	BC0530_AFS000175
	GCA_002559565.1	BC0531_AFS000144
	GCA_002559595.1	BC0532_AFS028514
	GCA_002559645.1	BC0533_AFS028516
	GCA_002559665.1	BC0534_AFS028441
	GCA_002559685.1	BC0535_AFS028424
	GCA_002559715.1	BC0536_AFS028351
	GCA_002559735.1	BC0537_AFS027898
	GCA_002559765.1	BC0538_AFS028292
	GCA_002559805.1	BC0539_AFS027869
	GCA_002559865.1	BC0540_AFS026918
	GCA_002559915.1	BC0541_AFS026537
	GCA_002559935.1	BC0542_AFS026312
	GCA_002559945.1	BC0543_AFS026439
	GCA_002559985.1	BC0544_AFS025909
	GCA_002560035.1	BC0545_AFS025653
	GCA_002560075.1	BC0546_AFS025490
	GCA_002560095.1	BC0547_AFS025485
	GCA_002560105.1	BC0548_AFS025457
	GCA_002560115.1	BC0549_AFS025349
	GCA_002560145.1	BC0550_AFS025165
	GCA_002560175.1	BC0551_AFS025120
	GCA_002560215.1	BC0552_AFS024973
	GCA_002560225.1	BC0553_AFS024847
	GCA_002560255.1	BC0554_AFS024693
	GCA_002560265.1	BC0555_AFS024629
	GCA_002560295.1	BC0556_AFS024540
	GCA_002560325.1	BC0557_AFS024404
	GCA_002560375.1	BC0558_AFS024089
	GCA_002560385.1	BC0559_AFS023898
	GCA_002560395.1	BC0560_AFS023730
	GCA_002560415.1	BC0561_AFS023720
	GCA_002560475.1	BC0562_AFS023479
	GCA_002560525.1	BC0563_AFS023425
	GCA_002560615.1	BC0564_AFS022681
	GCA_002560715.1	BC0565_AFS022438
	GCA_002560735.1	BC0566_AFS022412
	GCA_002560775.1	BC0567_AFS022362
	GCA_002560795.1	BC0568_AFS022238
	GCA_002560915.1	BC0569_AFS019247
	GCA_002560945.1	BC0570_AFS018601
	GCA_002560955.1	BC0571_AFS018489
	GCA_002561035.1	BC0572_AFS018281
	GCA_002561095.1	BC0573_AFS018041
	GCA_002561115.1	BC0574_AFS017947
	GCA_002561135.1	BC0575_AFS017700
	GCA_002561205.1	BC0576_AFS017211
	GCA_002561235.1	BC0577_AFS017202
	GCA_002561255.1	BC0578_AFS017068
	GCA_002561265.1	BC0579_AFS016962
	GCA_002561295.1	BC0580_AFS016912
	GCA_002561355.1	BC0581_AFS016599
	GCA_002561385.1	BC0582_AFS016365
	GCA_002561535.1	BC0583_AFS014847
	GCA_002561565.1	BC0584_AFS014678
	GCA_002561575.1	BC0585_AFS014679
	GCA_002561635.1	BC0586_AFS014136
	GCA_002561655.1	BC0587_AFS011531
	GCA_002561715.1	BC0588_AFS011058
	GCA_002561725.1	BC0589_AFS011006
	GCA_002561745.1	BC0590_AFS019647
	GCA_002561805.1	BC0591_AFS018668
	GCA_002561885.1	BC0592_AFS017032
	GCA_002561915.1	BC0593_AFS016726
	GCA_002561925.1	BC0594_AFS015939
	GCA_002561945.1	BC0595_AFS015717
	GCA_002561965.1	BC0596_AFS015304
	GCA_002561985.1	BC0597_AFS015120
	GCA_002562015.1	BC0598_AFS014598
	GCA_002562085.1	BC0599_AFS011202
	GCA_002562115.1	BC0600_AFS010695
	GCA_002562125.1	BC0601_AFS010831
	GCA_002562145.1	BC0602_AFS010456
	GCA_002562165.1	BC0603_AFS010272
	GCA_002562215.1	BC0604_AFS009840
	GCA_002562255.1	BC0605_AFS009781
	GCA_002562265.1	BC0606_AFS009778
	GCA_002562285.1	BC0607_AFS009734
	GCA_002562335.1	BC0608_AFS009443
	GCA_002562345.1	BC0609_AFS009411
	GCA_002562355.1	BC0610_AFS009278
	GCA_002562365.1	BC0611_AFS009283
	GCA_002562445.1	BC0612_AFS009162
	GCA_002562465.1	BC0613_AFS009143
	GCA_002562495.1	BC0614_AFS009093
	GCA_002562505.1	BC0615_AFS009035
	GCA_002562555.1	BC0616_AFS008436
	GCA_002562575.1	BC0617_AFS008413
	GCA_002562585.1	BC0618_AFS008423
	GCA_002562595.1	BC0619_AFS008265
	GCA_002562625.1	BC0620_AFS008260
	GCA_002562645.1	BC0621_AFS007907
	GCA_002562695.1	BC0622_AFS007868
	GCA_002562715.1	BC0623_AFS007793
	GCA_002562725.1	BC0624_AFS007743
	GCA_002562735.1	BC0625_AFS007693
	GCA_002562775.1	BC0626_AFS007599
	GCA_002562795.1	BC0627_AFS007502
	GCA_002562925.1	BC0628_AFS029513
	GCA_002562955.1	BC0629_AFS029029
	GCA_002562985.1	BC0630_AFS029052
	GCA_002563005.1	BC0631_AFS028664
	GCA_002563025.1	BC0632_AFS022169
	GCA_002563075.1	BC0633_AFS021466
	GCA_002563095.1	BC0634_AFS021040
	GCA_002563125.1	BC0635_AFS020704
	GCA_002563195.1	BC0636_AFS020540
	GCA_002563225.1	BC0637_AFS020204
	GCA_002563235.1	BC0638_AFS020233
	GCA_002564345.1	BC0639_AFS088431
	GCA_002564355.1	BC0640_AFS088317
	GCA_002564375.1	BC0641_AFS087824
	GCA_002564415.1	BC0642_AFS088199
	GCA_002564425.1	BC0643_AFS088052
	GCA_002564555.1	BC0644_AFS087218
	GCA_002564585.1	BC0645_AFS087654
	GCA_002564605.1	BC0646_AFS086407
	GCA_002564625.1	BC0647_AFS085871
	GCA_002564655.1	BC0648_AFS084444
	GCA_002564675.1	BC0649_AFS084412
	GCA_002564695.1	BC0650_AFS084075
	GCA_002564745.1	BC0651_AFS082524
	GCA_002564775.1	BC0652_AFS082261
	GCA_002564805.1	BC0653_AFS081512
	GCA_002564815.1	BC0654_AFS081508
	GCA_002564835.1	BC0655_AFS081153
	GCA_002564865.1	BC0656_AFS080756
	GCA_002564885.1	BC0657_AFS079942
	GCA_002564915.1	BC0658_AFS079395
	GCA_002564945.1	BC0659_AFS079194
	GCA_002564965.1	BC0660_AFS079281
	GCA_002565005.1	BC0661_AFS078211
	GCA_002565025.1	BC0662_AFS077972
	GCA_002565035.1	BC0663_AFS077649
	GCA_002565055.1	BC0664_AFS076904
	GCA_002565115.1	BC0665_AFS076729
	GCA_002565175.1	BC0666_AFS075467
	GCA_002565225.1	BC0667_AFS087793
	GCA_002565235.1	BC0668_AFS086766
	GCA_002565245.1	BC0669_AFS086321
	GCA_002565305.1	BC0670_AFS085674
	GCA_002565315.1	BC0671_AFS085606
	GCA_002565345.1	BC0672_AFS085075
	GCA_002565405.1	BC0673_AFS084744
	GCA_002565425.1	BC0674_AFS083341
	GCA_002565455.1	BC0675_AFS083043
	GCA_002565465.1	BC0676_AFS082943
	GCA_002565505.1	BC0677_AFS082683
	GCA_002565525.1	BC0678_AFS082409
	GCA_002565565.1	BC0679_AFS081469
	GCA_002565575.1	BC0680_AFS081367
	GCA_002565605.1	BC0681_AFS080704
	GCA_002565615.1	BC0682_AFS080604
	GCA_002565645.1	BC0683_AFS080536
	GCA_002565655.1	BC0684_AFS080281
	GCA_002565685.1	BC0685_AFS080002
	GCA_002565695.1	BC0686_AFS079368
	GCA_002565725.1	BC0687_AFS079345
	GCA_002565735.1	BC0688_AFS079244
	GCA_002565765.1	BC0689_AFS077647
	GCA_002565775.1	BC0690_AFS077416
	GCA_002565795.1	BC0691_AFS077084
	GCA_002565815.1	BC0692_AFS076905
	GCA_002565865.1	BC0693_AFS076596
	GCA_002565885.1	BC0694_AFS076401
	GCA_002565895.1	BC0695_AFS076352
	GCA_002565955.1	BC0696_AFS086947
	GCA_002565965.1	BC0697_AFS086955
	GCA_002566005.1	BC0698_AFS086892
	GCA_002566045.1	BC0699_AFS086528
	GCA_002566105.1	BC0700_AFS085854
	GCA_002566115.1	BC0701_AFS085794
	GCA_002566185.1	BC0702_AFS084355
	GCA_002566205.1	BC0703_AFS084233
	GCA_002566215.1	BC0704_AFS083741
	GCA_002566225.1	BC0705_AFS083123
	GCA_002566255.1	BC0706_AFS083030
	GCA_002566365.1	BC0707_AFS081482
	GCA_002566455.1	BC0708_AFS080164
	GCA_002566525.1	BC0709_AFS079629
	GCA_002566535.1	BC0710_AFS079389
	GCA_002566595.1	BC0711_AFS077312
	GCA_002566605.1	BC0712_AFS077000
	GCA_002566665.1	BC0713_AFS076104
	GCA_002566675.1	BC0714_AFS075781
	GCA_002566705.1	BC0715_AFS075030
	GCA_002566725.1	BC0716_AFS075012
	GCA_002566755.1	BC0717_AFS074868
	GCA_002566775.1	BC0718_AFS074793
	GCA_002566795.1	BC0719_AFS074724
	GCA_002566825.1	BC0720_AFS074533
	GCA_002566845.1	BC0721_AFS074395
	GCA_002566855.1	BC0722_AFS074515
	GCA_002566885.1	BC0723_AFS074370
	GCA_002566895.1	BC0724_AFS073833
	GCA_002566925.1	BC0725_AFS073631
	GCA_002567015.1	BC0726_AFS073305
	GCA_002567065.1	BC0727_AFS072350
	GCA_002567125.1	BC0728_AFS072260
	GCA_002567135.1	BC0729_AFS072183
	GCA_002567145.1	BC0730_AFS072104
	GCA_002567185.1	BC0731_AFS072097
	GCA_002567215.1	BC0732_AFS071894
	GCA_002567225.1	BC0733_AFS071863
	GCA_002567275.1	BC0734_AFS071554
	GCA_002567325.1	BC0735_AFS071440
	GCA_002567335.1	BC0736_AFS071406
	GCA_002567355.1	BC0737_AFS071251
	GCA_002567375.1	BC0738_AFS071107
	GCA_002567405.1	BC0739_AFS071044
	GCA_002567415.1	BC0740_AFS070964
	GCA_002567445.1	BC0741_AFS070947
	GCA_002567465.1	BC0742_AFS070891
	GCA_002567475.1	BC0743_AFS070889
	GCA_002567495.1	BC0744_AFS070861
	GCA_002567525.1	BC0745_AFS070860
	GCA_002567535.1	BC0746_AFS070662
	GCA_002567555.1	BC0747_AFS070416
	GCA_002567595.1	BC0748_AFS070292
	GCA_002567605.1	BC0749_AFS069947
	GCA_002567665.1	BC0750_AFS069564
	GCA_002567675.1	BC0751_AFS068876
	GCA_002567705.1	BC0752_AFS068756
	GCA_002567725.1	BC0753_AFS068806
	GCA_002567745.1	BC0754_AFS068456
	GCA_002567785.1	BC0755_AFS068308
	GCA_002567795.1	BC0756_AFS068289
	GCA_002567815.1	BC0757_AFS067996
	GCA_002567835.1	BC0758_AFS067617
	GCA_002567915.1	BC0759_AFS066501
	GCA_002567985.1	BC0760_AFS066354
	GCA_002568015.1	BC0761_AFS065770
	GCA_002568095.1	BC0762_AFS065445
	GCA_002568125.1	BC0763_AFS064516
	GCA_002568135.1	BC0764_AFS064200
	GCA_002568145.1	BC0765_AFS067935
	GCA_002568205.1	BC0766_AFS066968
	GCA_002568235.1	BC0767_AFS065853
	GCA_002568265.1	BC0768_AFS065816
	GCA_002568295.1	BC0769_AFS064975
	GCA_002568365.1	BC0770_AFS063866
	GCA_002568375.1	BC0771_AFS063645
	GCA_002568425.1	BC0772_AFS067803
	GCA_002568445.1	BC0773_AFS067315
	GCA_002568455.1	BC0774_AFS067297
	GCA_002568465.1	BC0775_AFS067272
	GCA_002568505.1	BC0776_AFS067103
	GCA_002568565.1	BC0777_AFS065496
	GCA_002569335.1	BC0778_AFS085114
	GCA_002570415.1	BC0779_AFS063234
	GCA_002570425.1	BC0780_AFS062641
	GCA_002570465.1	BC0781_AFS061996
	GCA_002570485.1	BC0782_AFS061806
	GCA_002570545.1	BC0783_AFS061148
	GCA_002570565.1	BC0784_AFS060105
	GCA_002570665.1	BC0785_AFS058833
	GCA_002570745.1	BC0786_AFS063157
	GCA_002570795.1	BC0787_AFS061928
	GCA_002570845.1	BC0788_AFS061448
	GCA_002570875.1	BC0789_AFS060152
	GCA_002570945.1	BC0790_AFS059960
	GCA_002570965.1	BC0791_AFS059886
	GCA_002570985.1	BC0792_AFS059650
	GCA_002571035.1	BC0793_AFS059087
	GCA_002571085.1	BC0794_AFS058404
	GCA_002571165.1	BC0795_AFS060621
	GCA_002571185.1	BC0796_AFS060282
	GCA_002571195.1	BC0797_AFS060154
	GCA_002571255.1	BC0798_AFS059198
	GCA_002571855.1	BC0799_AFS062062
	GCA_002574175.1	BC0800_AFS057690
	GCA_002574205.1	BC0801_AFS057502
	GCA_002574255.1	BC0802_AFS057148
	GCA_002574285.1	BC0803_AFS057097
	GCA_002574345.1	BC0804_AFS056613
	GCA_002574395.1	BC0805_AFS056399
	GCA_002574405.1	BC0806_AFS056582
	GCA_002574415.1	BC0807_AFS056025
	GCA_002574515.1	BC0808_AFS055486
	GCA_002574615.1	BC0809_AFS054178
	GCA_002574635.1	BC0810_AFS054163
	GCA_002574715.1	BC0811_AFS057596
	GCA_002574855.1	BC0812_AFS056099
	GCA_002574875.1	BC0813_AFS055648
	GCA_002574885.1	BC0814_AFS055677
	GCA_002574955.1	BC0815_AFS055402
	GCA_002574975.1	BC0816_AFS054833
	GCA_002575055.1	BC0817_AFS054043
	GCA_002575085.1	BC0818_AFS053592
	GCA_002575135.1	BC0819_AFS053406
	GCA_002575155.1	BC0820_AFS053336
	GCA_002575175.1	BC0821_AFS053259
	GCA_002575205.1	BC0822_AFS053130
	GCA_002575215.1	BC0823_AFS053027
	GCA_002575245.1	BC0824_AFS053272
	GCA_002575275.1	BC0825_AFS052902
	GCA_002575355.1	BC0826_AFS052525
	GCA_002575405.1	BC0827_AFS052400
	GCA_002575435.1	BC0828_AFS052321
	GCA_002575495.1	BC0829_AFS051634
	GCA_002575505.1	BC0830_AFS051540
	GCA_002575515.1	BC0831_AFS051626
	GCA_002575555.1	BC0832_AFS050681
	GCA_002575565.1	BC0833_AFS050720
	GCA_002575595.1	BC0834_AFS051030
	GCA_002575635.1	BC0835_AFS049840
	GCA_002575715.1	BC0836_AFS049141
	GCA_002575765.1	BC0837_AFS048989
	GCA_002575795.1	BC0838_AFS048966
	GCA_002575815.1	BC0839_AFS048756
	GCA_002575835.1	BC0840_AFS048598
	GCA_002575855.1	BC0841_AFS048418
	GCA_002575935.1	BC0842_AFS047280
	GCA_002575955.1	BC0843_AFS047152
	GCA_002575965.1	BC0844_AFS047135
	GCA_002576005.1	BC0845_AFS046747
	GCA_002576045.1	BC0846_AFS046388
	GCA_002576065.1	BC0847_AFS046104
	GCA_002576095.1	BC0848_AFS045869
	GCA_002576155.1	BC0849_AFS045441
	GCA_002576165.1	BC0850_AFS045348
	GCA_002576185.1	BC0851_AFS045152
	GCA_002576225.1	BC0852_AFS044880
	GCA_002576265.1	BC0853_AFS044547
	GCA_002576275.1	BC0854_AFS044532
	GCA_002576345.1	BC0855_AFS043896
	GCA_002576365.1	BC0856_AFS043837
	GCA_002576395.1	BC0857_AFS043533
	GCA_002576445.1	BC0858_AFS043413
	GCA_002576465.1	BC0859_AFS043359
	GCA_002576535.1	BC0860_AFS042904
	GCA_002576575.1	BC0861_AFS050653
	GCA_002576595.1	BC0862_AFS050027
	GCA_002576695.1	BC0863_AFS048213
	GCA_002576725.1	BC0864_AFS048015
	GCA_002576745.1	BC0865_AFS047977
	GCA_002576795.1	BC0866_AFS046754
	GCA_002576825.1	BC0867_AFS046340
	GCA_002576845.1	BC0868_AFS046374
	GCA_002576865.1	BC0869_AFS045887
	GCA_002576955.1	BC0870_AFS044520
	GCA_002577085.1	BC0871_AFS042863
	GCA_002577105.1	BC0872_AFS042632
	GCA_002577115.1	BC0873_AFS042307
	GCA_002577125.1	BC0874_AFS042343
	GCA_002577165.1	BC0875_AFS042177
	GCA_002577175.1	BC0876_AFS042006
	GCA_002577205.1	BC0877_AFS041803
	GCA_002577245.1	BC0878_AFS041711
	GCA_002577285.1	BC0879_AFS041581
	GCA_002577335.1	BC0880_AFS041497
	GCA_002577365.1	BC0881_AFS041432
	GCA_002577375.1	BC0882_AFS041242
	GCA_002577405.1	BC0883_AFS041003
	GCA_002577415.1	BC0884_AFS041041
	GCA_002577455.1	BC0885_AFS040986
	GCA_002577465.1	BC0886_AFS040984
	GCA_002577545.1	BC0887_AFS040627
	GCA_002577665.1	BC0888_AFS040108
	GCA_002577705.1	BC0889_AFS040106
	GCA_002577745.1	BC0890_AFS040105
	GCA_002577755.1	BC0891_AFS040054
	GCA_002577895.1	BC0892_AFS039950
	GCA_002577915.1	BC0893_AFS039926
	GCA_002578045.1	BC0894_AFS039342
	GCA_002578195.1	BC0895_AFS039692
	GCA_002578255.1	BC0896_AFS039283
	GCA_002578325.1	BC0897_AFS038754
	GCA_002578335.1	BC0898_AFS038126
	GCA_002578405.1	BC0899_AFS038041
	GCA_002578425.1	BC0900_AFS039717
	GCA_002578475.1	BC0901_AFS039482
	GCA_002578485.1	BC0902_AFS038165
	GCA_002578545.1	BC0903_AFS039661
	GCA_002578565.1	BC0904_AFS039146
	GCA_002578635.1	BC0905_AFS038688
	GCA_002579585.1	BC0906_AFS057725
	GCA_002582385.1	BC0907_AFS037926
	GCA_002582395.1	BC0908_AFS037512
	GCA_002582445.1	BC0909_AFS037284
	GCA_002582595.1	BC0910_AFS036423
	GCA_002582665.1	BC0911_AFS036381
	GCA_002582745.1	BC0912_AFS034785
	GCA_002582825.1	BC0913_AFS034468
	GCA_002582935.1	BC0914_AFS034246
	GCA_002582955.1	BC0915_AFS033388
	GCA_002582965.1	BC0916_AFS033400
	GCA_002583125.1	BC0917_AFS032151
	GCA_002583275.1	BC0918_AFS031287
	GCA_002583305.1	BC0919_AFS030229
	GCA_002583515.1	BC0920_AFS030055
	GCA_002583535.1	BC0921_AFS030046
	GCA_002583705.1	BC0922_AFS029679
	GCA_002583755.1	BC0923_AFS029677
	GCA_002584035.1	BC0924_AFS036159
	GCA_002584065.1	BC0925_AFS036086
	GCA_002584075.1	BC0926_AFS034791
	GCA_002584305.1	BC0927_AFS034541
	GCA_002584345.1	BC0928_AFS033276
	GCA_002584465.1	BC0929_AFS033081
	GCA_002584535.1	BC0930_AFS031783
	GCA_002584675.1	BC0931_AFS031264
	GCA_002584695.1	BC0932_AFS031232
	GCA_002584765.1	BC0933_AFS030991
	GCA_002584775.1	BC0934_AFS030742
	GCA_002584845.1	BC0935_AFS030475
	GCA_002585005.1	BC0936_AFS029617
	GCA_002585165.1	BC0937_AFS037584
	GCA_002585385.1	BC0938_AFS035954
	GCA_002585495.1	BC0939_AFS035470
	GCA_002585595.1	BC0940_AFS035044
	GCA_002585665.1	BC0941_AFS033440
	GCA_002585695.1	BC0942_AFS033741
	GCA_002585765.1	BC0943_AFS032444
	GCA_002585785.1	BC0944_AFS032567
	GCA_002585905.1	BC0945_AFS031451
	GCA_002585955.1	BC0946_AFS031003
	GCA_002586115.1	BC0947_AFS030860
	GCA_002586215.1	BC0948_AFS030663
	GCA_002586265.1	BC0949_AFS030086
	GCA_002586275.1	BC0950_AFS030140
	GCA_002586285.1	BC0951_AFS029810
	GCA_002589745.1	BC0952_AFS029792
	GCA_002807155.1	BC0953_SJ-S24
	GCA_002807165.1	BC0954_SJ-S23
	GCA_002807175.1	BC0955_SJ-S22
	GCA_002807215.1	BC0956_SJ-S21
	GCA_002807235.1	BC0957_SJ-S20
	GCA_002807245.1	BC0958_SJ-S18
	GCA_002807265.1	BC0959_SJ-S17
	GCA_002807295.1	BC0960_SJ-S9
	GCA_002807305.1	BC0961_SJ-S8
	GCA_002807315.1	BC0962_SJ-S7
	GCA_002807355.1	BC0963_SJ-S6
	GCA_002807365.1	BC0964_SJ-S1
	GCA_002807375.1	BC0965_SJ-S30
	GCA_002807395.1	BC0966_SJ-S29
	GCA_002807415.1	BC0967_SJ-S28
	GCA_002807445.1	BC0968_SJ-S27
	GCA_002807475.1	BC0969_SJ-S26
	GCA_002807505.1	BC0970_SJ-S25
	GCA_002807525.1	BC0971_SJ-S19
	GCA_002807535.1	BC0972_SJ-S5
	GCA_002807565.1	BC0973_SJ-S10
	GCA_002807585.1	BC0974_SJ-S3
	GCA_002807605.1	BC0975_SJ-S2
	GCA_002811445.1	BC0976_6113
	GCA_002835635.1	BC0977_TS2
	GCA_002880735.2	BC0978_UAEU-H3K6M1
	GCA_002896915.1	BC0979_EGD-AQ9
	GCA_002911655.1	BC0980_BCE-01
	GCA_002952815.1	BC0981_G9241
	GCA_002976395.1	BC0982_MYb220
	GCA_002976415.1	BC0983_MYb212
	GCA_003004435.1	BC0984_BCE-01
	GCA_003122725.1	BC0985_CITVM-11.1
	GCA_003151055.1	BC0986_CVC_S12
	GCA_003151095.1	BC0987_CVC_S1
	GCA_003265185.1	BC0988_BS16
	GCA_003270005.1	BC0989_P4-0-9
	GCA_003270015.1	BC0990_C3-5-12
	GCA_003270025.1	BC0991_P4-1-5
	GCA_003270035.1	BC0992_C3-5-14
	GCA_003298655.3	BC0993_NWUAB01
	GCA_003332225.1	BC0994_8A
	GCA_003439755.1	BC0995_OM02-3AC
	GCA_003545675.1	BC0996_CCTCC_M2014513
	GCA_003586605.1	BC0997_MRIK1
	GCA_004022305.1	BC0998_PgBE311
	GCA_004023705.1	BC0999_MH19
	GCA_004306975.1	BC1000_GTC2903
	GCA_004306995.1	BC1001_GTC2926
	GCA_004307115.1	BC1002_ach14
	GCA_004330325.1	BC1003_MS464a
	GCA_004330405.1	BC1004_G12
	GCA_004378425.1	BC1005_I1
	GCA_004681985.1	BC1006_DDD103
	GCA_005217125.1	BC1007_I175
	GCA_005217235.1	BC1008_I62
	GCA_005217245.1	BC1009_I189
	GCA_005217255.1	BC1010_I75
	GCA_005217265.1	BC1011_I69
	GCA_005217285.1	BC1012_I176
	GCA_005217345.1	BC1013_I161
	GCA_005217355.1	BC1014_I153
	GCA_005217375.1	BC1015_I141
	GCA_005217405.1	BC1016_I148
	GCA_005217435.1	BC1017_I147
	GCA_005217655.1	BC1018_I32
	GCA_005217675.1	BC1019_I149
	GCA_005217705.1	BC1020_I16
	GCA_005217905.1	BC1021_I109
	GCA_006151815.1	BC1022_A8
	GCA_006349585.1	BC1023_A31
	GCA_006349695.2	BC1024_TK1
	GCA_006349715.1	BC1025_A22
	GCA_006349735.1	BC1026_A24
	GCA_006349775.1	BC1027_A42
	GCA_006370265.1	BC1028_SN4-3
	GCA_006864345.1	BC1029_TN10
	GCA_007665505.1	BC1030_DE0595
	GCA_007666925.1	BC1031_DE0505
	GCA_007667625.1	BC1032_DE0463
	GCA_007667665.1	BC1033_DE0462
	GCA_007668075.1	BC1034_DE0434
	GCA_007668125.1	BC1035_DE0429
	GCA_007673075.1	BC1036_DE0388
	GCA_007676775.1	BC1037_DE0288
	GCA_007677075.1	BC1038_DE0269
	GCA_007677365.1	BC1039_DE0246
	GCA_007678085.1	BC1040_DE0191
	GCA_007678855.1	BC1041_DE0143
	GCA_007679475.1	BC1042_DE0100
	GCA_007679745.1	BC1043_DE0074
	GCA_007680455.1	BC1044_DE0029
	GCA_007680615.1	BC1045_DE0015
	GCA_007923085.1	BC1046_Co1-1
	GCA_008375355.1	BC1047_ET31
	GCA_008416285.1	BC1048_BIOML-A1
	GCA_008682215.1	BC1049_111b
	GCA_008682265.1	BC1050_370a
	GCA_008682285.1	BC1051_102
	GCA_008764145.1	BC1052_DE0261
	GCA_008764255.1	BC1053_DE0207
	GCA_008829505.1	BC1054_DE0102
	GCA_008923485.1	BC1055_CH438c_13D
	GCA_008923495.1	BC1056_CH417_13T
	GCA_008923505.1	BC1057_CH460b_14D
	GCA_008923565.1	BC1058_CH426a_13T
	GCA_008923575.1	BC1059_CH436b_13D
	GCA_008923585.1	BC1060_CH372_12D
	GCA_008923595.1	BC1061_CH370b_12T
	GCA_008923605.1	BC1062_CH316_11T
	GCA_008923675.1	BC1063_CH311b_11T
	GCA_008923705.1	BC1064_CH139b_4T
	GCA_008923765.1	BC1065_CH124a_4D
	GCA_008923775.1	BC1066_CH101a_3T
	GCA_008923815.1	BC1067_CH111_4T
	GCA_008923825.1	BC1068_CH95b_3T
	GCA_009928555.1	BC1069_SW7-1
	GCA_009935145.1	BC1070_11841
	GCA_009935575.1	BC1071_43854
	GCA_009935625.1	BC1072_4
	GCA_009935655.1	BC1073_1
	GCA_009935735.1	BC1074_43862
	GCA_009935775.1	BC1075_3
	GCA_010223795.1	BC1076_SGAir0263
	GCA_010232525.1	BC1077_SGAir0260
	GCA_010577945.1	BC1078_12055
	GCA_010578105.1	BC1079_43853
	GCA_010578145.1	BC1080_43938
	GCA_010578205.1	BC1081_43906
	GCA_010578245.1	BC1082_44141
	GCA_010578275.1	BC1083_44056
	GCA_010580595.1	BC1084_12632
	GCA_010580665.1	BC1085_44169
	GCA_010580675.1	BC1086_15
	GCA_010993515.1	BC1087_43857
	GCA_010993575.1	BC1088_43976
	GCA_011751555.1	BC1089_B-11
	GCA_011765305.1	BC1090_M1
	GCA_012395315.1	BC1091_M3
	GCA_012395345.1	BC1092_M4
	GCA_012395385.1	BC1093_P2
	GCA_012395395.1	BC1094_P4
	GCA_012395425.1	BC1095_P5
	GCA_013284425.1	BC1096_HB3.1
	GCA_013284445.1	BC1097_M2.1B
	GCA_013284455.1	BC1098_HD2.4
	GCA_013284505.1	BC1099_HD1.4B
	GCA_013303115.1	BC1100_NM1
	GCA_900094745.1	BC1101_WSBC_10311
	GCA_900094775.1	BC1102_INRA_ZB5-J
	GCA_900094845.1	BC1103_NVH_0674-98
	GCA_900094905.1	BC1104_F2404B-79
	GCA_900095125.1	BC1105_RIVM_BC485
	GCA_900095505.1	BC1106_RIVM_BC120
	GCA_900155895.1	BC1107_RU36C
	GCA_900176805.1	BC1108_16-00196
	GCA_900176915.1	BC1109_16-00175
	GCA_900176935.1	BC1110_16-00198
	GCA_900176955.1	BC1111_16-00184
	GCA_900176965.1	BC1112_16-00195
	GCA_900176975.1	BC1113_16-00183
	GCA_900176995.1	BC1114_16-00187
	GCA_900177025.1	BC1115_16-00188
	GCA_900445335.1	BC1116_NCTC6474
	GCA_900445355.1	BC1117_NCTC2599
	GCA_900445375.1	BC1118_NCTC7464
	GCA_000008505.1	BT001_97-27.fna
	GCA_000015065.1	BT002_Al_Hakam.fna
	GCA_000092165.1	BT003_BMB171.fna
	GCA_000193355.1	BT004_CT-43.fna
	GCA_000292455.1	BT005_HD-771.fna
	GCA_000292705.1	BT006_HD-789.fna
	GCA_000300475.1	BT007_MC28.fna
	GCA_000306745.1	BT008_407.fna
	GCA_000338755.1	BT009_HD73.fna
	GCA_000341665.1	BT010_IS5056.fna
	GCA_000497525.2	BT011_YBT-1518.fna
	GCA_000688795.1	BT012_YBT-1520.fna
	GCA_000717535.1	BT013_HD-1.fna
	GCA_000747545.1	BT014_YBT-1520.fna
	GCA_000774075.2	BT015_XL6.fna
	GCA_000803665.1	BT016_HD-29.fna
	GCA_000832485.1	BT017_HD1011.fna
	GCA_000832825.1	BT018_HD571.fna
	GCA_000832925.1	BT019_HD682.fna
	GCA_000833085.1	BT020_97-27.fna
	GCA_000835025.1	BT021_HD1002.fna
	GCA_000940785.1	BT022_BGSC_4AA1.fna
	GCA_001017635.1	BT023_YC-10.fna
	GCA_001182785.1	BT024_HS18-1.fna
	GCA_001183785.1	BT025_HD521.fna
	GCA_001420855.1	BT026_YWC2-8.fna
	GCA_001455345.1	BT027_CTC.fna
	GCA_001548175.1	BT028_Pasteur_Standard_strain.fna
	GCA_001595725.1	BT029_Bt185.fna
	GCA_001598095.1	BT030_HD12.fna
	GCA_001618665.1	BT031_Bc601.fna
	GCA_001640965.1	BT032_BGSC_4C1.fna
	GCA_001675515.1	BT033_ST7.fna
	GCA_001685565.1	BT034_MYBT018246.fna
	GCA_001692675.1	BT035_KNU-07.fna
	GCA_001721165.1	BT036_Bt18247.fna
	GCA_002025105.1	BT037_L-7601.fna
	GCA_002119445.1	BT038_ATCC10792.fna
	GCA_002173755.1	BT039_SCG04-02.fna
	GCA_002184245.1	BT040_YGd22-03.fna
	GCA_002192515.1	BT041_BM-BT15426.fna
	GCA_002222555.1	BT042_c25.fna
	GCA_002243685.1	BT043_ATCC10792.fna
	GCA_003054785.2	BT044_BT62.fna
	GCA_003445395.2	BT045_AM65-52.fna
	GCA_003546665.1	BT046_LM1212.fna
	GCA_003626955.1	BT047_QZL38.fna
	GCA_003991175.1	BT048_C15.fna
	GCA_005155285.1	BT049_BT-59.fna
	GCA_006151925.1	BT050_HM-311.fna
	GCA_009025915.1	BT051_JW-1.fna
	GCA_009224065.1	BT052_GA-A07.fna
	GCA_013113775.1	BT053_BGSC_4Q7rifR.fna
	GCA_013267295.1	BT054_FDAARGOS_796.fna
	GCA_013267315.1	BT055_FDAARGOS_795.fna
	GCA_013267335.1	BT056_FDAARGOS_793.fna
	GCA_013267795.1	BT057_FDAARGOS_794.fna
	GCA_013267815.1	BT058_FDAARGOS_792.fna
	GCA_013340745.1	BT059_HER1410.fna
	GCA_013343075.1	BT060_FDAARGOS_791.fna
	GCA_000161495.1	BT061_Bt407.fna
	GCA_000161515.1	BT062_T01001.fna
	GCA_000161535.1	BT063_T04001.fna
	GCA_000161555.1	BT064_T13001.fna
	GCA_000161575.1	BT065_T03a001.fna
	GCA_000161595.1	BT066_BGSC_4AJ1.fna
	GCA_000161615.1	BT067_ATCC_10792.fna
	GCA_000161635.1	BT068_BGSC_4AW1.fna
	GCA_000161655.1	BT069_BGSC_4BA1.fna
	GCA_000161675.1	BT070_BGSC_4BD1.fna
	GCA_000161695.1	BT071_BGSC_4CC1.fna
	GCA_000161715.1	BT072_IBL_200.fna
	GCA_000161735.1	BT073_IBL_4222.fna
	GCA_000167695.1	BT074_ATCC_35646.fna
	GCA_000342025.1	BT075_DAR_81934.fna
	GCA_000387405.2	BT076_T01-328.fna
	GCA_000468975.2	BT077_Leapi01.fna
	GCA_000468995.3	BT078_Hu4-2.fna
	GCA_000500585.1	BT079_LM1212.fna
	GCA_000503755.1	BT080_JM-Mgvxx-63.fna
	GCA_000530375.1	BT081_DB27.fna
	GCA_000571955.1	BT082_NA205-3.fna
	GCA_000585975.1	BT083_4Q7.fna
	GCA_000600315.1	BT084_NBIN-866.fna
	GCA_000710255.1	BT085_HD-1.fna
	GCA_000816555.1	BT086_AK47.fna
	GCA_000833655.1	BT087_HD_600.fna
	GCA_000835235.1	BT088_HD_1.fna
	GCA_000878525.1	BT089_Sbt003.fna
	GCA_000948155.1	BT090_Et10_1.fna
	GCA_000948235.1	BT091_Lr7_2.fna
	GCA_000969665.1	BT092_27.fna
	GCA_001276195.1	BT093_BMB3201.fna
	GCA_001296435.1	BT094_147.fna
	GCA_001402735.1	BT095_BR58.fna
	GCA_001517195.1	BT096_BR37.fna
	GCA_001677055.1	BT097_BGSC_4BT1.fna
	GCA_001757675.1	BT098_GOE1.fna
	GCA_001757685.1	BT099_GOE2.fna
	GCA_001757695.1	BT100_GOE3.fna
	GCA_001757745.1	BT101_GOE4.fna
	GCA_001757775.1	BT102_GOE7.fna
	GCA_001880115.1	BT103_HD-133.fna
	GCA_001880125.1	BT104_BP865.fna
	GCA_001883875.1	BT105_B-2012.fna
	GCA_001883945.1	BT106_FN31.fna
	GCA_001968805.1	BT107_INTA_Fr7-4.fna
	GCA_002024545.1	BT108_DNG9.fna
	GCA_002146315.1	BT109_BGSC_4AE1.fna
	GCA_002146325.1	BT110_BGSC_4AC1.fna
	GCA_002146335.1	BT111_BGSC_4A4.fna
	GCA_002146345.1	BT112_BGSC_4AD1.fna
	GCA_002146365.1	BT113_BGSC_4AF1.fna
	GCA_002146395.1	BT114_BGSC_4AG1.fna
	GCA_002146405.1	BT115_BGSC_4AO1.fna
	GCA_002146425.1	BT116_BGSC_4AP1.fna
	GCA_002146445.1	BT117_BGSC_4AR1.fna
	GCA_002146465.1	BT118_BGSC_4AZ1.fna
	GCA_002146495.1	BT119_BGSC_4AJ1.fna
	GCA_002146505.1	BT120_BGSC_4AL1.fna
	GCA_002146525.1	BT121_BGSC_4AQ1.fna
	GCA_002146545.1	BT122_BGSC_4AT1.fna
	GCA_002146595.1	BT123_BGSC_4AW1.fna
	GCA_002146605.1	BT124_BGSC_4BC1.fna
	GCA_002146615.1	BT125_BGSC_4AX1.fna
	GCA_002146625.1	BT126_BGSC_4B2.fna
	GCA_002146655.1	BT127_BGSC_4BG1.fna
	GCA_002146695.1	BT128_BGSC_4BJ1.fna
	GCA_002146705.1	BT129_BGSC_4BL1.fna
	GCA_002146725.1	BT130_BGSC_4BM1.fna
	GCA_002146755.1	BT131_BGSC_4BP1.fna
	GCA_002146785.1	BT132_BGSC_4BR1.fna
	GCA_002146815.1	BT133_BGSC_4BT1.fna
	GCA_002146825.1	BT134_BGSC_4BX1.fna
	GCA_002146845.1	BT135_BGSC_4C1.fna
	GCA_002146865.1	BT136_BGSC_4CA1.fna
	GCA_002146905.1	BT137_BGSC_4CE1.fna
	GCA_002146925.1	BT138_BGSC_4H2.fna
	GCA_002146945.1	BT139_BGSC_4I4.fna
	GCA_002146975.1	BT140_BGSC_4AV1.fna
	GCA_002146985.1	BT141_BGSC_4AY1.fna
	GCA_002147005.1	BT142_BGSC_4BA1.fna
	GCA_002147025.1	BT143_BGSC_4BB1.fna
	GCA_002147055.1	BT144_BGSC_4BF1.fna
	GCA_002147085.1	BT145_BGSC_4CB1.fna
	GCA_002147105.1	BT146_BGSC_4G1.fna
	GCA_002147155.1	BT147_BGSC_4J2.fna
	GCA_002147165.1	BT148_BGSC_4J1.fna
	GCA_002147185.1	BT149_BGSC_4J3.fna
	GCA_002147235.1	BT150_BGSC_4J4.fna
	GCA_002147245.1	BT151_BGSC_4L3.fna
	GCA_002147255.1	BT152_BGSC_4J5.fna
	GCA_002147295.1	BT153_BGSC_4M3.fna
	GCA_002147315.1	BT154_BGSC_4N1.fna
	GCA_002147325.1	BT155_BGSC_4O1.fna
	GCA_002147335.1	BT156_BGSC_4Q1.fna
	GCA_002147375.1	BT157_BGSC_4T1.fna
	GCA_002147395.1	BT158_BGSC_4U1.fna
	GCA_002147415.1	BT159_BGSC_4W1.fna
	GCA_002147425.1	BT160_BGSC_4V1.fna
	GCA_002147435.1	BT161_BGSC_4X1.fna
	GCA_002147475.1	BT162_BGSC_4Z1.fna
	GCA_002147495.1	BT163_YBT032.fna
	GCA_002147505.1	BT164_CTC.fna
	GCA_002147535.1	BT165_HD5.fna
	GCA_002147555.1	BT166_I13.fna
	GCA_002147565.1	BT167_T07019.fna
	GCA_002147575.1	BT168_T07005.fna
	GCA_002147605.1	BT169_T07030.fna
	GCA_002147635.1	BT170_T07128.fna
	GCA_002147645.1	BT171_T07148.fna
	GCA_002147655.1	BT172_T07151.fna
	GCA_002147685.1	BT173_T07153.fna
	GCA_002147715.1	BT174_T63001.fna
	GCA_002147725.1	BT175_T07183.fna
	GCA_002147745.1	BT176_T69001.fna
	GCA_002147795.1	BT177_BGSC_4AN1.fna
	GCA_002147805.1	BT178_BGSC_4AK1.fna
	GCA_002147825.1	BT179_BGSC_4AM1.fna
	GCA_002147835.1	BT180_BGSC_4AS1.fna
	GCA_002147895.1	BT181_BGSC_4AU1.fna
	GCA_002147905.1	BT182_BGSC_4BN1.fna
	GCA_002147935.1	BT183_BGSC_4BV1.fna
	GCA_002147955.1	BT184_BGSC_4BU1.fna
	GCA_002147965.1	BT185_BGSC_4BW1.fna
	GCA_002147985.1	BT186_BGSC_4BY1.fna
	GCA_002148015.1	BT187_BGSC_4BS1.fna
	GCA_002148025.1	BT188_BGSC_4AH1.fna
	GCA_002148045.1	BT189_BGSC_4CF1.fna
	GCA_002148065.1	BT190_BGSC_4BZ1.fna
	GCA_002148095.1	BT191_BGSC_4R1.fna
	GCA_002148105.1	BT192_h16.fna
	GCA_002148135.1	BT193_T70001.fna
	GCA_002148155.1	BT194_T30001.fna
	GCA_002236945.1	BT195_HD133.fna
	GCA_002268645.2	BT196_1126_1.fna
	GCA_002385135.1	BT197_UBA3967.fna
	GCA_002550055.1	BT198_AFS099506.fna
	GCA_002550185.1	BT199_AFS098506.fna
	GCA_002550215.1	BT200_AFS098399.fna
	GCA_002550295.1	BT201_AFS097488.fna
	GCA_002550455.1	BT202_AFS095989.fna
	GCA_002550605.1	BT203_AFS094329.fna
	GCA_002550745.1	BT204_AFS093126.fna
	GCA_002550785.1	BT205_AFS092108.fna
	GCA_002550915.1	BT206_AFS090355.fna
	GCA_002550955.1	BT207_AFS089732.fna
	GCA_002551615.1	BT208_AFS089089.fna
	GCA_002551695.1	BT209_AFS099677.fna
	GCA_002551805.1	BT210_AFS098336.fna
	GCA_002551885.1	BT211_AFS097917.fna
	GCA_002551895.1	BT212_AFS097856.fna
	GCA_002551955.1	BT213_AFS097325.fna
	GCA_002552035.1	BT214_AFS096960.fna
	GCA_002552095.1	BT215_AFS096719.fna
	GCA_002552245.1	BT216_AFS095788.fna
	GCA_002552325.1	BT217_AFS095482.fna
	GCA_002552395.1	BT218_AFS094940.fna
	GCA_002552415.1	BT219_AFS094706.fna
	GCA_002552905.1	BT220_AFS099505.fna
	GCA_002552915.1	BT221_AFS099341.fna
	GCA_002552985.1	BT222_AFS097514.fna
	GCA_002553035.1	BT223_AFS096978.fna
	GCA_002553045.1	BT224_AFS096463.fna
	GCA_002553055.1	BT225_AFS096410.fna
	GCA_002553105.1	BT226_AFS094730.fna
	GCA_002553205.1	BT227_AFS093334.fna
	GCA_002553315.1	BT228_AFS090477.fna
	GCA_002555365.1	BT229_AFS018409.fna
	GCA_002558015.1	BT230_AFS013213.fna
	GCA_002558035.1	BT231_AFS012232.fna
	GCA_002558075.1	BT232_AFS011939.fna
	GCA_002558235.1	BT233_AFS012085.fna
	GCA_002558335.1	BT234_AFS007186.fna
	GCA_002558355.1	BT235_AFS006923.fna
	GCA_002558385.1	BT236_AFS006689.fna
	GCA_002558525.1	BT237_AFS005140.fna
	GCA_002558545.1	BT238_AFS005083.fna
	GCA_002558555.1	BT239_AFS005023.fna
	GCA_002558595.1	BT240_AFS005011.fna
	GCA_002558635.1	BT241_AFS004356.fna
	GCA_002558795.1	BT242_AFS003097.fna
	GCA_002558815.1	BT243_AFS002920.fna
	GCA_002558915.1	BT244_AFS002494.fna
	GCA_002558995.1	BT245_AFS001991.fna
	GCA_002559295.1	BT246_AFS002866.fna
	GCA_002559535.1	BT247_AFS000517.fna
	GCA_002559825.1	BT248_AFS027250.fna
	GCA_002559855.1	BT249_AFS027178.fna
	GCA_002559875.1	BT250_AFS026926.fna
	GCA_002559955.1	BT251_AFS026252.fna
	GCA_002560005.1	BT252_AFS025854.fna
	GCA_002560055.1	BT253_AFS025510.fna
	GCA_002560305.1	BT254_AFS024615.fna
	GCA_002560335.1	BT255_AFS024266.fna
	GCA_002560455.1	BT256_AFS023641.fna
	GCA_002560465.1	BT257_AFS023506.fna
	GCA_002560515.1	BT258_AFS023418.fna
	GCA_002560605.1	BT259_AFS023096.fna
	GCA_002560645.1	BT260_AFS022658.fna
	GCA_002560695.1	BT261_AFS022504.fna
	GCA_002560805.1	BT262_AFS022086.fna
	GCA_002560815.1	BT263_AFS022064.fna
	GCA_002560855.1	BT264_AFS021667.fna
	GCA_002560875.1	BT265_AFS019758.fna
	GCA_002560885.1	BT266_AFS019518.fna
	GCA_002560925.1	BT267_AFS018617.fna
	GCA_002561045.1	BT268_AFS018179.fna
	GCA_002561175.1	BT269_AFS017371.fna
	GCA_002561275.1	BT270_AFS016919.fna
	GCA_002561335.1	BT271_AFS016894.fna
	GCA_002561375.1	BT272_AFS016611.fna
	GCA_002561465.1	BT273_AFS015413.fna
	GCA_002561475.1	BT274_AFS015432.fna
	GCA_002561585.1	BT275_AFS014145.fna
	GCA_002561645.1	BT276_AFS011848.fna
	GCA_002561665.1	BT277_AFS011084.fna
	GCA_002561735.1	BT278_AFS010823.fna
	GCA_002561795.1	BT279_AFS019545.fna
	GCA_002561825.1	BT280_AFS018331.fna
	GCA_002562035.1	BT281_AFS014334.fna
	GCA_002562045.1	BT282_AFS011673.fna
	GCA_002562055.1	BT283_AFS011659.fna
	GCA_002562205.1	BT284_AFS009835.fna
	GCA_002562295.1	BT285_AFS009644.fna
	GCA_002562415.1	BT286_AFS009253.fna
	GCA_002562425.1	BT287_AFS009218.fna
	GCA_002562665.1	BT288_AFS007900.fna
	GCA_002562915.1	BT289_AFS029508.fna
	GCA_002562975.1	BT290_AFS029475.fna
	GCA_002563045.1	BT291_AFS022028.fna
	GCA_002563145.1	BT292_AFS020608.fna
	GCA_002563165.1	BT293_AFS021634.fna
	GCA_002563205.1	BT294_AFS020602.fna
	GCA_002563275.1	BT295_AFS020128.fna
	GCA_002564405.1	BT296_AFS088507.fna
	GCA_002564505.1	BT297_AFS088016.fna
	GCA_002564545.1	BT298_AFS087171.fna
	GCA_002564645.1	BT299_AFS085829.fna
	GCA_002564955.1	BT300_AFS086961.fna
	GCA_002565085.1	BT301_AFS076861.fna
	GCA_002565105.1	BT302_AFS076772.fna
	GCA_002565195.1	BT303_AFS075396.fna
	GCA_002565265.1	BT304_AFS086178.fna
	GCA_002565385.1	BT305_AFS084862.fna
	GCA_002565435.1	BT306_AFS083288.fna
	GCA_002565845.1	BT307_AFS076597.fna
	GCA_002565905.1	BT308_AFS076260.fna
	GCA_002565945.1	BT309_AFS075683.fna
	GCA_002566135.1	BT310_AFS085496.fna
	GCA_002566145.1	BT311_AFS085011.fna
	GCA_002566295.1	BT312_AFS082639.fna
	GCA_002566325.1	BT313_AFS082247.fna
	GCA_002566355.1	BT314_AFS081620.fna
	GCA_002566395.1	BT315_AFS081470.fna
	GCA_002566485.1	BT316_AFS079576.fna
	GCA_002566545.1	BT317_AFS078332.fna
	GCA_002566555.1	BT318_AFS077661.fna
	GCA_002566645.1	BT319_AFS076262.fna
	GCA_002566715.1	BT320_AFS075082.fna
	GCA_002566935.1	BT321_AFS073530.fna
	GCA_002567205.1	BT322_AFS071939.fna
	GCA_002567265.1	BT323_AFS071638.fna
	GCA_002567295.1	BT324_AFS071454.fna
	GCA_002567585.1	BT325_AFS070359.fna
	GCA_002567865.1	BT326_AFS067605.fna
	GCA_002567875.1	BT327_AFS066710.fna
	GCA_002567905.1	BT328_AFS066671.fna
	GCA_002567945.1	BT329_AFS066485.fna
	GCA_002567955.1	BT330_AFS066483.fna
	GCA_002567995.1	BT331_AFS066175.fna
	GCA_002568045.1	BT332_AFS065753.fna
	GCA_002568055.1	BT333_AFS065707.fna
	GCA_002568175.1	BT334_AFS067634.fna
	GCA_002568285.1	BT335_AFS065666.fna
	GCA_002568345.1	BT336_AFS063894.fna
	GCA_002568385.1	BT337_AFS067808.fna
	GCA_002568515.1	BT338_AFS066836.fna
	GCA_002568525.1	BT339_AFS065825.fna
	GCA_002568585.1	BT340_AFS065400.fna
	GCA_002568595.1	BT341_AFS064999.fna
	GCA_002569275.1	BT342_AFS075487.fna
	GCA_002569645.1	BT343_AFS080155.fna
	GCA_002569825.1	BT344_AFS075408.fna
	GCA_002570475.1	BT345_AFS061760.fna
	GCA_002570505.1	BT346_AFS061653.fna
	GCA_002570585.1	BT347_AFS059914.fna
	GCA_002570625.1	BT348_AFS059859.fna
	GCA_002570635.1	BT349_AFS059559.fna
	GCA_002570705.1	BT350_AFS058532.fna
	GCA_002570735.1	BT351_AFS064137.fna
	GCA_002570815.1	BT352_AFS061455.fna
	GCA_002570855.1	BT353_AFS061177.fna
	GCA_002570885.1	BT354_AFS060060.fna
	GCA_002570925.1	BT355_AFS060054.fna
	GCA_002570955.1	BT356_AFS059931.fna
	GCA_002571025.1	BT357_AFS059242.fna
	GCA_002571105.1	BT358_AFS063736.fna
	GCA_002571115.1	BT359_AFS063640.fna
	GCA_002571245.1	BT360_AFS059526.fna
	GCA_002571265.1	BT361_AFS059517.fna
	GCA_002571305.1	BT362_AFS059039.fna
	GCA_002571315.1	BT363_AFS058843.fna
	GCA_002572135.1	BT364_AFS061780.fna
	GCA_002573505.1	BT365_AFS094922.fna
	GCA_002574095.1	BT366_AFS058004.fna
	GCA_002574115.1	BT367_AFS057829.fna
	GCA_002574125.1	BT368_AFS058254.fna
	GCA_002574265.1	BT369_AFS057244.fna
	GCA_002574295.1	BT370_AFS056670.fna
	GCA_002574325.1	BT371_AFS056615.fna
	GCA_002574365.1	BT372_AFS056597.fna
	GCA_002574435.1	BT373_AFS055854.fna
	GCA_002574475.1	BT374_AFS055708.fna
	GCA_002574495.1	BT375_AFS055282.fna
	GCA_002574505.1	BT376_AFS055470.fna
	GCA_002574575.1	BT377_AFS054440.fna
	GCA_002574595.1	BT378_AFS054343.fna
	GCA_002574645.1	BT379_AFS055002.fna
	GCA_002574675.1	BT380_AFS054835.fna
	GCA_002574695.1	BT381_AFS057784.fna
	GCA_002574725.1	BT382_AFS054059.fna
	GCA_002574735.1	BT383_AFS058113.fna
	GCA_002574805.1	BT384_AFS056280.fna
	GCA_002574895.1	BT385_AFS056009.fna
	GCA_002574935.1	BT386_AFS055421.fna
	GCA_002575015.1	BT387_AFS054136.fna
	GCA_002575035.1	BT388_AFS053994.fna
	GCA_002575075.1	BT389_AFS053744.fna
	GCA_002575195.1	BT390_AFS053253.fna
	GCA_002575305.1	BT391_AFS052794.fna
	GCA_002575325.1	BT392_AFS052778.fna
	GCA_002575365.1	BT393_AFS052676.fna
	GCA_002575395.1	BT394_AFS052460.fna
	GCA_002575445.1	BT395_AFS052034.fna
	GCA_002575615.1	BT396_AFS050333.fna
	GCA_002575645.1	BT397_AFS050550.fna
	GCA_002575705.1	BT398_AFS049207.fna
	GCA_002575895.1	BT399_AFS048014.fna
	GCA_002575925.1	BT400_AFS047635.fna
	GCA_002576025.1	BT401_AFS046545.fna
	GCA_002576055.1	BT402_AFS046081.fna
	GCA_002576125.1	BT403_AFS045814.fna
	GCA_002576135.1	BT404_AFS045572.fna
	GCA_002576375.1	BT405_AFS043555.fna
	GCA_002576405.1	BT406_AFS043499.fna
	GCA_002576485.1	BT407_AFS043211.fna
	GCA_002576565.1	BT408_AFS042804.fna
	GCA_002576585.1	BT409_AFS050081.fna
	GCA_002576645.1	BT410_AFS049152.fna
	GCA_002576655.1	BT411_AFS048789.fna
	GCA_002576665.1	BT412_AFS048765.fna
	GCA_002576755.1	BT413_AFS047607.fna
	GCA_002576765.1	BT414_AFS047495.fna
	GCA_002576875.1	BT415_AFS045876.fna
	GCA_002576925.1	BT416_AFS045516.fna
	GCA_002577005.1	BT417_AFS043402.fna
	GCA_002577025.1	BT418_AFS043063.fna
	GCA_002577255.1	BT419_AFS041586.fna
	GCA_002577325.1	BT420_AFS041525.fna
	GCA_002577445.1	BT421_AFS040987.fna
	GCA_002577525.1	BT422_AFS040661.fna
	GCA_002577565.1	BT423_AFS040438.fna
	GCA_002577605.1	BT424_AFS040392.fna
	GCA_002577625.1	BT425_AFS040286.fna
	GCA_002577805.1	BT426_AFS040001.fna
	GCA_002577835.1	BT427_AFS039999.fna
	GCA_002578165.1	BT428_AFS039774.fna
	GCA_002578625.1	BT429_AFS038158.fna
	GCA_002581075.1	BT430_AFS043930.fna
	GCA_002582575.1	BT431_AFS036437.fna
	GCA_002582685.1	BT432_AFS036336.fna
	GCA_002582925.1	BT433_AFS034126.fna
	GCA_002583105.1	BT434_AFS032723.fna
	GCA_002583235.1	BT435_AFS031631.fna
	GCA_002583285.1	BT436_AFS030961.fna
	GCA_002583445.1	BT437_AFS029963.fna
	GCA_002583505.1	BT438_AFS030179.fna
	GCA_002583895.1	BT439_AFS036350.fna
	GCA_002584055.1	BT440_AFS034818.fna
	GCA_002584185.1	BT441_AFS034600.fna
	GCA_002584205.1	BT442_AFS034708.fna
	GCA_002584325.1	BT443_AFS033597.fna
	GCA_002584605.1	BT444_AFS031651.fna
	GCA_002584855.1	BT445_AFS030095.fna
	GCA_002584925.1	BT446_AFS029767.fna
	GCA_002585315.1	BT447_AFS036383.fna
	GCA_002585635.1	BT448_AFS034546.fna
	GCA_002585795.1	BT449_AFS031814.fna
	GCA_002585935.1	BT450_AFS031210.fna
	GCA_002586085.1	BT451_AFS030866.fna
	GCA_002589015.1	BT452_AFS031473.fna
	GCA_002589045.1	BT453_AFS034084.fna
	GCA_002795225.1	BT454_IPPBIOTSUC1012.fna
	GCA_002893505.1	BT455_Fcd114.fna
	GCA_002893515.1	BT456_28522.fna
	GCA_002893565.1	BT457_WBt-2.fna
	GCA_002893585.1	BT458_HBF-18.fna
	GCA_002893605.1	BT459_G03.fna
	GCA_002911745.1	BT460_Buibui.fna
	GCA_002911755.1	BT461_BGSC_4A3.fna
	GCA_002911785.1	BT462_strain_62.fna
	GCA_002911795.1	BT463_NRRL_23135.fna
	GCA_002911825.1	BT464_BGSC_4E3.fna
	GCA_002911835.1	BT465_BGSC_4U1.fna
	GCA_002911865.1	BT466_BGSC_4D1.fna
	GCA_002911875.1	BT467_NRRL_B23152.fna
	GCA_002911905.1	BT468_BGSC_4W1.fna
	GCA_002911925.1	BT469_BGSC_4G4.fna
	GCA_002911945.1	BT470_BGSC_4AJ1.fna
	GCA_002911955.1	BT471_BGSC_4I4.fna
	GCA_002911965.1	BT472_BGSC_4C3.fna
	GCA_002911975.1	BT473_BGSC_4K1.fna
	GCA_002912025.1	BT474_NRRL_B-18679.fna
	GCA_002912045.1	BT475_NRRL_B-23150.fna
	GCA_002912065.1	BT476_BGSC_4AA1.fna
	GCA_002912075.1	BT477_BGSC_4Q1.fna
	GCA_002912105.1	BT478_7.1o.fna
	GCA_002912115.1	BT479_Bt407.fna
	GCA_002912135.1	BT480_BGSC_4M3.fna
	GCA_002912215.1	BT481_BGSC_4D4.fna
	GCA_002921215.1	BT482_BR145.fna
	GCA_002969075.2	BT483_BA04.fna
	GCA_002994815.1	BT484_BR37.fna
	GCA_002998815.1	BT485_NMTD81.fna
	GCA_002998855.1	BT486_GBAC46.fna
	GCA_003046465.1	BT487_Bt-ICA_UNMSM10RA.fna
	GCA_003112375.1	BT488_m401.fna
	GCA_003150715.1	BT489_rc6.fna
	GCA_003312445.1	BT490_kn11.fna
	GCA_003399465.1	BT491_BAM.fna
	GCA_003408695.1	BT492_IPPBIOTSUC-C9F1.fna
	GCA_003444735.1	BT493_BLB406.fna
	GCA_003612265.1	BT494_c-21.fna
	GCA_003719805.1	BT495_INTA_Mo4-4.fna
	GCA_004009875.1	BT496_G25-42.fna
	GCA_004153515.1	BT497_C15.fna
	GCA_004167115.1	BT498_T414.fna
	GCA_004194435.2	BT499_T0131.fna
	GCA_004194455.2	BT500_t0137.fna
	GCA_004194475.2	BT501_T0139.fna
	GCA_004309715.1	BT502_T26.fna
	GCA_004330315.1	BT503_MS532a.fna
	GCA_004330415.1	BT504_MS12.fna
	GCA_004343085.1	BT505_LP_2_YM.fna
	GCA_004346705.1	BT506_LP_1_YM.fna
	GCA_004354265.1	BT507_Bti.fna
	GCA_004368515.1	BT508_F14-1.fna
	GCA_004519705.1	BT509_DPC6431.fna
	GCA_005048915.1	BT510_MW.fna
	GCA_007665345.1	BT511_DE0606.fna
	GCA_007665355.1	BT512_DE0604.fna
	GCA_007665595.1	BT513_DE0589.fna
	GCA_007666385.1	BT514_DE0537.fna
	GCA_007666995.1	BT515_DE0502.fna
	GCA_007667455.1	BT516_DE0472.fna
	GCA_007671965.1	BT517_DE0555.fna
	GCA_007673265.1	BT518_DE0365.fna
	GCA_007673665.1	BT519_DE0343.fna
	GCA_007673835.1	BT520_DE0332.fna
	GCA_007673915.1	BT521_DE0326.fna
	GCA_007673935.1	BT522_DE0320.fna
	GCA_007674265.1	BT523_DE0298.fna
	GCA_007676695.1	BT524_DE0302.fna
	GCA_007676905.1	BT525_DE0280.fna
	GCA_007678275.1	BT526_DE0177.fna
	GCA_007678495.1	BT527_DE0163.fna
	GCA_007678535.1	BT528_DE0161.fna
	GCA_007678925.1	BT529_DE0141.fna
	GCA_007680385.1	BT530_DE0031.fna
	GCA_007680395.1	BT531_DE0030.fna
	GCA_007829295.1	BT532_1230.fna
	GCA_008829485.1	BT533_TH19.fna
	GCA_008829745.1	BT534_NT06.fna
	GCA_008829765.1	BT535_PT02.fna
	GCA_008829775.1	BT536_DBG15.fna
	GCA_008829805.1	BT537_PT18.fna
	GCA_008829815.1	BT538_QB15.fna
	GCA_008829845.1	BT539_TB08.fna
	GCA_008923385.1	BT540_RM11.fna
	GCA_009078315.1	BT541_BM311.1.fna
	GCA_009498655.1	BT542_GPL-O901.fna
	GCA_009646365.1	BT543_4XX3.fna
	GCA_009646385.1	BT544_4XX5.fna
	GCA_009646415.1	BT545_4XX2.fna
	GCA_009646455.1	BT546_4XX1.fna
	GCA_009646465.1	BT547_4W2.fna
	GCA_009646485.1	BT548_4S3.fna
	GCA_009646515.1	BT549_4S2.fna
	GCA_009646525.1	BT550_4Q4.fna
	GCA_009646535.1	BT551_4Q3.fna
	GCA_009646545.1	BT552_4P2.fna
	GCA_009646555.1	BT553_4P1.fna
	GCA_009646615.1	BT554_4M5.fna
	GCA_009646625.1	BT555_4M4.fna
	GCA_009646655.1	BT556_4L4.fna
	GCA_009646665.1	BT557_4M1.fna
	GCA_009646675.1	BT558_4M2.fna
	GCA_009646715.1	BT559_4L1.fna
	GCA_009646735.1	BT560_4L2.fna
	GCA_009646745.1	BT561_4K7.fna
	GCA_009646775.1	BT562_4K3.fna
	GCA_009646795.1	BT563_4K5.fna
	GCA_009646805.1	BT564_4I5.fna
	GCA_009646825.1	BT565_4I3.fna
	GCA_009646855.1	BT566_4I1.fna
	GCA_009646865.1	BT567_4I2.fna
	GCA_009646895.1	BT568_4H4.fna
	GCA_009646905.1	BT569_4H5.fna
	GCA_009646925.1	BT570_4G3.fna
	GCA_009646955.1	BT571_4H3.fna
	GCA_009646975.1	BT572_4G2.fna
	GCA_009646985.1	BT573_4F4.fna
	GCA_009646995.1	BT574_4F3.fna
	GCA_009647015.1	BT575_4F2.fna
	GCA_009647045.1	BT576_4F5.fna
	GCA_009647075.1	BT577_4F1.fna
	GCA_009647095.1	BT578_40000000.fna
	GCA_009647105.1	BT579_4000000.fna
	GCA_009647135.1	BT580_4D5.fna
	GCA_009647145.1	BT581_4D3.fna
	GCA_009647175.1	BT582_4D2.fna
	GCA_009647195.1	BT583_4B1.fna
	GCA_009647205.1	BT584_4AZ3.fna
	GCA_009647215.1	BT585_4B3.fna
	GCA_009647255.1	BT586_4A2.fna
	GCA_009647275.1	BT587_4AZ2.fna
	GCA_009647285.1	BT588_4A10.fna
	GCA_009647315.1	BT589_4A1.fna
	GCA_009865315.1	BT590_SID4914.fna
	GCA_009935235.1	BT591_43951.fna
	GCA_009935245.1	BT592_43860.fna
	GCA_009935315.1	BT593_43917.fna
	GCA_009935335.1	BT594_44007.fna
	GCA_009935435.1	BT595_43851.fna
	GCA_009935475.1	BT596_43947.fna
	GCA_009935505.1	BT597_43850.fna
	GCA_009935545.1	BT598_43875.fna
	GCA_009935745.1	BT599_43856.fna
	GCA_011765855.1	BT600_MORW_BS1.1.fna
	GCA_012222085.1	BT601_B23193.fna
	GCA_013004265.1	BT602_CH_48.fna
	GCA_013345765.1	BT603_IIF3SG-B3.fna
	GCA_013345805.1	BT604_IIF4SW-B2.fna
	GCA_013345815.1	BT605_IIF4SW-P4.fna
	GCA_013345825.1	BT606_IIF4SW-P3.fna
	GCA_013345865.1	BT607_IIF4SW-B1.fna
	GCA_013345885.1	BT608_IIF4SW-B3.fna
	GCA_013345905.1	BT609_IIF2SG-B1.fna
	GCA_013345915.1	BT610_IIF4SW-P5.fna
	GCA_013345935.1	BT611_IIF7SG-B4.fna
	GCA_013346115.1	BT612_IIF4SW-P2.fna
	GCA_013346135.1	BT613_IIF1SG-B5.fna
	GCA_013346845.1	BT614_FDAARGOS_801.fna
	GCA_013364055.1	BT615_FDAARGOS_800.fna
	GCA_013375565.1	BT616_B116.fna
	GCA_013377575.1	BT617_KNU-26.fna
	GCA_013377585.1	BT618_KNU-25.fna
	GCA_900094685.1	BT619_IEBC_T61001.fna
	GCA_900108905.1	BT620_DAR_81934.fna
	GCA_901007655.1	BT621_AR23.fna
	GCA_902377655.1	BT622_MGYG-HGUT-01712.fna
